# Supplementary material for: Mesoscopic analysis of GABAergic marker expression in acetylcholine neurons in the whole mouse brain
Source: iScience. 2025 Dec 24;29(1):114531. doi: 10.1016/j.isci.2025.114531 (PMC12814434; doi:10.1016/j.isci.2025.114531)
Supplement: Table S2. Comparison of cell count ratio by composite region for WT vs. CKO and WT vs. CGA, related to Figure 2 [file mmc2.xlsx]

## Sheet: Sheet1
Composite region	Group	Estimate	Exp(Estimate)	Std Error	Wald ChiSquare	Prob > ChiSquare	Lower 95%	Upper 95%	FDR Adj Pvalue	LogWorth(FDR)	LogWorth (FDR)2	FDR Adj Pvalue 2	ARA Major Brain Division
Agranular insular area, dorsal part	CGA	0.197555	1.21842	0.21373	0.854374	0.3553	-0.221347	0.616458	0.679192	0.168007	0.168007	0.679192	Isocortex
Agranular insular area, dorsal part	CKO	0.43995	1.55263	0.24553	3.21068	0.0732	-0.0412799	0.92118	0.210697	0.676341	0.676341	0.210697	Isocortex
Anterior amygdalar area	CGA	-0.124082	0.883307	0.266978	0.216008	0.6421	-0.64735	0.399185	0.957977	0.0186449	0.0186449	0.957977	Striatum
Anterior amygdalar area	CKO	0.107476	1.11346	0.307781	0.121939	0.7269	-0.495763	0.710715	0.973336	0.0117372	0.0117372	0.973336	Striatum
Anterior cingulate area, dorsal part	CGA	-0.316233	0.72889	0.224645	1.98161	0.1592	-0.75653	0.124064	0.37793	0.422588	0.422588	0.37793	Isocortex
Anterior cingulate area, dorsal part	CKO	0.230769	1.25957	0.257549	0.802845	0.3702	-0.274019	0.735556	0.695415	0.157756	0.157756	0.695415	Isocortex
Anterior cingulate area, ventral part	CGA	0.0356766	1.03632	0.30035	0.0141095	0.9054	-0.552998	0.624351	0.976707	0.0102357	0.0102357	0.976707	Isocortex
Anterior cingulate area, ventral part	CKO	0.402632	1.49576	0.344912	1.36269	0.2431	-0.273384	1.07865	0.514739	0.288413	0.288413	0.514739	Isocortex
Anterior hypothalamic nucleus	CGA	0.45468	1.57567	0.434033	1.0974	0.2948	-0.39601	1.30537	0.589272	0.229684	0.229684	0.589272	Hypothalamus
Anterior hypothalamic nucleus	CKO	0.227294	1.2552	0.501298	0.205581	0.6503	-0.755233	1.20982	0.957977	0.0186449	0.0186449	0.957977	Hypothalamus
Anterior olfactory nucleus	CGA	-0.0466713	0.954401	0.288099	0.0262431	0.8713	-0.611335	0.517993	0.973336	0.0117372	0.0117372	0.973336	Olfactory areas
Anterior olfactory nucleus	CKO	0.364825	1.44026	0.33107	1.21431	0.2705	-0.28406	1.01371	0.556415	0.254601	0.254601	0.556415	Olfactory areas
Anteroventral preoptic nucleus	CGA	0.114305	1.12109	0.351039	0.106027	0.7447	-0.573719	0.802329	0.973336	0.0117372	0.0117372	0.973336	Hypothalamus
Anteroventral preoptic nucleus	CKO	-0.0480092	0.953125	0.405928	0.0139878	0.9059	-0.843614	0.747596	0.976707	0.0102357	0.0102357	0.976707	Hypothalamus
Arcuate hypothalamic nucleus	CGA	-2.03518	0.130656	0.416506	23.8762	<.0001	-2.85152	-1.21885	1.10954e-05	4.95486	4.95486	1.10954e-05	Hypothalamus
Arcuate hypothalamic nucleus	CKO	-0.892049	0.409815	0.478951	3.46894	0.0625	-1.83078	0.0466766	0.187595	0.72678	0.72678	0.187595	Hypothalamus
Bed nuclei of the stria terminalis	CGA	-0.0224583	0.977792	0.161393	0.0193634	0.8893	-0.338783	0.293867	0.975103	0.0109497	0.0109497	0.975103	Pallidum
Bed nuclei of the stria terminalis	CKO	-0.0615387	0.940317	0.186422	0.108969	0.7413	-0.42692	0.303842	0.973336	0.0117372	0.0117372	0.973336	Pallidum
Caudoputamen	CGA	-0.304417	0.737553	0.067193	20.5253	<.0001	-0.436113	-0.172721	5.29643e-05	4.27602	4.27602	5.29643e-05	Striatum
Caudoputamen	CKO	-0.0266654	0.973687	0.0775634	0.11819	0.731	-0.178687	0.125356	0.973336	0.0117372	0.0117372	0.973336	Striatum
Central amygdalar nucleus	CGA	-0.0504748	0.950778	0.270888	0.0347192	0.8522	-0.581406	0.480456	0.973336	0.0117372	0.0117372	0.973336	Striatum
Central amygdalar nucleus	CKO	0.196895	1.21762	0.312441	0.39713	0.5286	-0.415478	0.809268	0.88926	0.0509713	0.0509713	0.88926	Striatum
Cochlear nuclei	CGA	-1.88376	0.152017	0.663271	8.06624	0.0045	-3.18375	-0.583777	0.0198798	1.70159	1.70159	0.0198798	Medulla
Cochlear nuclei	CKO	1.51986	4.5716	0.761518	3.98335	0.046	0.0273155	3.01241	0.150388	0.822786	0.822786	0.150388	Medulla
Cuneate nucleus	CGA	-3.59496	0.0274619	0.847563	17.9905	<.0001	-5.25615	-1.93376	0.00015469	3.81054	3.81054	0.00015469	Medulla
Cuneate nucleus	CKO	-0.242932	0.784325	0.97066	0.0626377	0.8024	-2.14539	1.65953	0.973336	0.0117372	0.0117372	0.973336	Medulla
Cuneiform nucleus	CGA	-1.42551	0.240385	0.49761	8.20663	0.0042	-2.40081	-0.450216	0.0187819	1.72626	1.72626	0.0187819	Midbrain
Cuneiform nucleus	CKO	0.15963	1.17308	0.570384	0.0783241	0.7796	-0.958302	1.27756	0.973336	0.0117372	0.0117372	0.973336	Midbrain
Diagonal band nucleus	CGA	-0.296679	0.743282	0.155588	3.63598	0.0565	-0.601626	0.00826787	0.172019	0.764423	0.764423	0.172019	Pallidum
Diagonal band nucleus	CKO	0.0260008	1.02634	0.179528	0.0209753	0.8848	-0.325868	0.37787	0.975103	0.0109497	0.0109497	0.975103	Pallidum
Dorsal nucleus raphe	CGA	-0.662053	0.515791	0.273851	5.84461	0.0156	-1.19879	-0.125314	0.0572029	1.24258	1.24258	0.0572029	Midbrain
Dorsal nucleus raphe	CKO	-0.0860583	0.917541	0.314726	0.074769	0.7845	-0.702909	0.530792	0.973336	0.0117372	0.0117372	0.973336	Midbrain
Edinger-Westphal nucleus	CGA	-1.05263	0.349018	0.313473	11.2759	0.0008	-1.66703	-0.438236	0.00434874	2.36164	2.36164	0.00434874	Midbrain
Edinger-Westphal nucleus	CKO	-0.304829	0.73725	0.35713	0.728549	0.3934	-1.00479	0.395134	0.707406	0.150331	0.150331	0.707406	Midbrain
Facial motor nucleus	CGA	-1.50186	0.222715	0.303622	24.4677	<.0001	-2.09695	-0.906774	8.59054e-06	5.06598	5.06598	8.59054e-06	Medulla
Facial motor nucleus	CKO	-0.211812	0.809117	0.350261	0.365691	0.5454	-0.898312	0.474688	0.899223	0.0461325	0.0461325	0.899223	Medulla
Fundus of striatum	CGA	-0.696737	0.498208	0.144422	23.2739	<.0001	-0.9798	-0.413674	1.4451e-05	4.8401	4.8401	1.4451e-05	Striatum
Fundus of striatum	CKO	0.0347159	1.03533	0.165014	0.0442602	0.8334	-0.288706	0.358138	0.973336	0.0117372	0.0117372	0.973336	Striatum
Gigantocellular reticular nucleus	CGA	-1.23598	0.290549	0.416778	8.79459	0.003	-2.05285	-0.419114	0.0141867	1.84812	1.84812	0.0141867	Medulla
Gigantocellular reticular nucleus	CKO	0.10081	1.10607	0.480884	0.043947	0.834	-0.841705	1.04333	0.973336	0.0117372	0.0117372	0.973336	Medulla
Globus pallidus	CGA	-0.147846	0.862564	0.114426	1.66945	0.1963	-0.372116	0.0764238	0.441747	0.354827	0.354827	0.441747	Pallidum
Globus pallidus	CKO	-0.0102608	0.989792	0.132075	0.00603565	0.9381	-0.269123	0.248602	0.978969	0.00923099	0.00923099	0.978969	Pallidum
Gracile nucleus	CGA	-3.45321	0.0316438	1.01425	11.5919	0.0007	-5.44111	-1.46532	0.00376518	2.42421	2.42421	0.00376518	Medulla
Gracile nucleus	CKO	-1.00211	0.367104	1.13704	0.776748	0.3781	-3.23066	1.22644	0.700851	0.154374	0.154374	0.700851	Medulla
Gustatory areas	CGA	0.228056	1.25616	0.254487	0.803065	0.3702	-0.27073	0.726841	0.695415	0.157756	0.157756	0.695415	Isocortex
Gustatory areas	CKO	0.663776	1.94211	0.291391	5.18908	0.0227	0.0926596	1.23489	0.0804841	1.09429	1.09429	0.0804841	Isocortex
Hippocampal formation	CGA	-0.0291174	0.971302	0.260178	0.0125245	0.9109	-0.539057	0.480823	0.976707	0.0102357	0.0102357	0.976707	Hippocampal formation
Hippocampal formation	CKO	0.310788	1.3645	0.29992	1.07378	0.3001	-0.277045	0.89862	0.589272	0.229684	0.229684	0.589272	Hippocampal formation
Hypoglossal nucleus	CGA	-1.13779	0.320527	0.592706	3.68506	0.0549	-2.29947	0.0238933	0.169412	0.771057	0.771057	0.169412	Medulla
Hypoglossal nucleus	CKO	-0.132185	0.876179	0.684219	0.037323	0.8468	-1.47323	1.20886	0.973336	0.0117372	0.0117372	0.973336	Medulla
Hypothalamus	CGA	-0.585785	0.556669	0.213364	7.5376	0.006	-1.00397	-0.167599	0.0246258	1.60861	1.60861	0.0246258	Hypothalamus
Hypothalamus	CKO	-0.256064	0.774093	0.246251	1.08129	0.2984	-0.738706	0.226579	0.589272	0.229684	0.229684	0.589272	Hypothalamus
Inferior olivary complex	CGA	-2.09685	0.122842	0.53083	15.6036	<.0001	-3.13726	-1.05645	0.00051123	3.29138	3.29138	0.00051123	Medulla
Inferior olivary complex	CKO	-0.0215797	0.978652	0.611191	0.00124662	0.9718	-1.21949	1.17633	0.995426	0.00199087	0.00199087	0.995426	Medulla
Intermediate reticular nucleus	CGA	-1.21531	0.296619	0.365069	11.0821	0.0009	-1.93083	-0.499785	0.00470694	2.32726	2.32726	0.00470694	Medulla
Intermediate reticular nucleus	CKO	0.214929	1.23977	0.421395	0.260142	0.61	-0.61099	1.04085	0.952108	0.0213136	0.0213136	0.952108	Medulla
Interpeduncular nucleus	CGA	-3.17385	0.041842	0.45227	49.2469	<.0001	-4.06029	-2.28742	5.41647e-11	10.2663	10.2663	5.41647e-11	Midbrain
Interpeduncular nucleus	CKO	0.122528	1.13035	0.517472	0.0560652	0.8128	-0.8917	1.13675	0.973336	0.0117372	0.0117372	0.973336	Midbrain
Lateral hypothalamic area	CGA	-0.110022	0.895814	0.129506	0.721741	0.3956	-0.36385	0.143805	0.707406	0.150331	0.150331	0.707406	Hypothalamus
Lateral hypothalamic area	CKO	-0.00416951	0.995839	0.149484	0.000777999	0.9777	-0.297153	0.288814	0.995426	0.00199087	0.00199087	0.995426	Hypothalamus
Lateral preoptic area	CGA	-0.101847	0.903167	0.0931924	1.19437	0.2744	-0.284501	0.0808063	0.558646	0.252863	0.252863	0.558646	Hypothalamus
Lateral preoptic area	CKO	0.0221564	1.0224	0.107526	0.0424588	0.8367	-0.188591	0.232904	0.973336	0.0117372	0.0117372	0.973336	Hypothalamus
Lateral reticular nucleus	CGA	-2.05083	0.128628	0.483069	18.0236	<.0001	-2.99763	-1.10403	0.00015469	3.81054	3.81054	0.00015469	Medulla
Lateral reticular nucleus	CKO	-0.744073	0.475175	0.555823	1.79208	0.1807	-1.83347	0.34532	0.415162	0.381782	0.381782	0.415162	Medulla
Lateral septal complex	CGA	0.340507	1.40566	0.125562	7.35423	0.0067	0.0944106	0.586604	0.026762	1.57248	1.57248	0.026762	Striatum
Lateral septal complex	CKO	0.0771194	1.08017	0.145131	0.282362	0.5952	-0.207332	0.361571	0.952108	0.0213136	0.0213136	0.952108	Striatum
Laterodorsal tegmental nucleus	CGA	-0.493758	0.610329	0.570753	0.748396	0.387	-1.61241	0.624898	0.707406	0.150331	0.150331	0.707406	Pons
Laterodorsal tegmental nucleus	CKO	-0.110766	0.895149	0.658866	0.0282628	0.8665	-1.40212	1.18059	0.973336	0.0117372	0.0117372	0.973336	Pons
Magnocellular nucleus	CGA	-0.0668128	0.93537	0.168798	0.15667	0.6922	-0.39765	0.264025	0.973336	0.0117372	0.0117372	0.973336	Pallidum
Magnocellular nucleus	CKO	0.0817891	1.08523	0.194684	0.176495	0.6744	-0.299784	0.463362	0.971141	0.0127179	0.0127179	0.971141	Pallidum
Magnocellular reticular nucleus	CGA	-2.4162	0.0892603	0.410629	34.623	<.0001	-3.22102	-1.61138	5.40192e-08	7.26745	7.26745	5.40192e-08	Medulla
Magnocellular reticular nucleus	CKO	0.0814376	1.08485	0.472371	0.0297224	0.8631	-0.844392	1.00727	0.973336	0.0117372	0.0117372	0.973336	Medulla
Medial amygdalar nucleus	CGA	0.0843274	1.08799	0.293257	0.0826876	0.7737	-0.490446	0.659101	0.973336	0.0117372	0.0117372	0.973336	Striatum
Medial amygdalar nucleus	CKO	-0.280545	0.755372	0.34101	0.676813	0.4107	-0.948913	0.387823	0.727117	0.138396	0.138396	0.727117	Striatum
Medial habenula	CGA	-2.42751	0.0882559	0.70462	11.869	0.0006	-3.80854	-1.04648	0.00333203	2.47729	2.47729	0.00333203	Thalamus
Medial habenula	CKO	0.287882	1.3336	0.81263	0.1255	0.7231	-1.30484	1.88061	0.973336	0.0117372	0.0117372	0.973336	Thalamus
Medial mammillary nucleus	CGA	-1.40089	0.246377	0.455325	9.46603	0.0021	-2.29331	-0.508473	0.0107646	1.968	1.968	0.0107646	Hypothalamus
Medial mammillary nucleus	CKO	-0.11507	0.891304	0.519115	0.0491353	0.8246	-1.13252	0.902377	0.973336	0.0117372	0.0117372	0.973336	Hypothalamus
Medial preoptic area	CGA	0.23546	1.26549	0.199661	1.39075	0.2383	-0.155867	0.626788	0.509584	0.292784	0.292784	0.509584	Hypothalamus
Medial preoptic area	CKO	0.0907669	1.09501	0.230617	0.154907	0.6939	-0.361235	0.542769	0.973336	0.0117372	0.0117372	0.973336	Hypothalamus
Medial septal complex	CGA	0.532546	1.70326	0.213401	6.22761	0.0126	0.114288	0.950804	0.0476615	1.32183	1.32183	0.0476615	Pallidum
Medial septal complex	CKO	0.393128	1.48161	0.246335	2.54693	0.1105	-0.0896793	0.875935	0.294691	0.530634	0.530634	0.294691	Pallidum
Median preoptic nucleus	CGA	0.67574	1.96549	0.261237	6.69099	0.0097	0.163725	1.18775	0.0373762	1.42741	1.42741	0.0373762	Hypothalamus
Median preoptic nucleus	CKO	0.134649	1.14414	0.30265	0.197936	0.6564	-0.458535	0.727833	0.957977	0.0186449	0.0186449	0.957977	Hypothalamus
Medulla	CGA	-1.49029	0.225307	0.33989	19.2249	<.0001	-2.15646	-0.824117	9.29504e-05	4.03175	4.03175	9.29504e-05	Medulla
Medulla	CKO	0.0373966	1.0381	0.392332	0.00908568	0.9241	-0.731559	0.806353	0.978969	0.00923099	0.00923099	0.978969	Medulla
Medullary reticular nucleus	CGA	-1.01324	0.363042	0.633604	2.55733	0.1098	-2.25508	0.228604	0.294691	0.530634	0.530634	0.294691	Medulla
Medullary reticular nucleus	CKO	-0.115111	0.891268	0.731424	0.0247681	0.8749	-1.54868	1.31845	0.973336	0.0117372	0.0117372	0.973336	Medulla
Midbrain	CGA	-0.956285	0.384318	0.213538	20.055	<.0001	-1.37481	-0.537757	6.50133e-05	4.187	4.187	6.50133e-05	Midbrain
Midbrain	CKO	0.00141045	1.00141	0.246055	3.28589e-05	0.9954	-0.480849	0.483669	0.995426	0.00199087	0.00199087	0.995426	Midbrain
Midbrain reticular nucleus	CGA	-1.36067	0.256489	0.338188	16.1879	<.0001	-2.0235	-0.697833	0.000387184	3.41208	3.41208	0.000387184	Midbrain
Midbrain reticular nucleus	CKO	-0.0746073	0.928108	0.3901	0.0365773	0.8483	-0.839189	0.689974	0.973336	0.0117372	0.0117372	0.973336	Midbrain
Motor nucleus of trigeminal	CGA	-0.779534	0.45862	0.429283	3.29748	0.0694	-1.62091	0.0618452	0.205307	0.687597	0.687597	0.205307	Pons
Motor nucleus of trigeminal	CKO	-0.295958	0.743819	0.49554	0.356699	0.5503	-1.2672	0.675283	0.900565	0.045485	0.045485	0.900565	Pons
Nucleus accumbens	CGA	-0.893107	0.409382	0.136426	42.856	<.0001	-1.1605	-0.625717	9.78989e-10	9.00922	9.00922	9.78989e-10	Striatum
Nucleus accumbens	CKO	-0.0503567	0.95089	0.157322	0.102455	0.7489	-0.358702	0.257989	0.973336	0.0117372	0.0117372	0.973336	Striatum
Nucleus of the lateral lemniscus	CGA	-2.10073	0.122367	0.321694	42.6436	<.0001	-2.73123	-1.47022	1.01332e-09	8.99425	8.99425	1.01332e-09	Pons
Nucleus of the lateral lemniscus	CKO	-0.166802	0.846367	0.370099	0.203127	0.6522	-0.892182	0.558578	0.957977	0.0186449	0.0186449	0.957977	Pons
Nucleus of the solitary tract	CGA	-0.841163	0.431209	0.467418	3.23855	0.0719	-1.75729	0.0749587	0.209942	0.677902	0.677902	0.209942	Medulla
Nucleus of the solitary tract	CKO	0.547721	1.72931	0.538377	1.03501	0.309	-0.50748	1.60292	0.601268	0.220932	0.220932	0.601268	Medulla
Nucleus prepositus	CGA	-2.72179	0.0657569	0.514362	28.0008	<.0001	-3.72992	-1.71366	1.45516e-06	5.83709	5.83709	1.45516e-06	Medulla
Nucleus prepositus	CKO	0.247165	1.28039	0.573333	0.185849	0.6664	-0.876547	1.37088	0.966048	0.0150014	0.0150014	0.966048	Medulla
Nucleus raphe magnus	CGA	-3.28049	0.03761	0.269719	147.929	<.0001	-3.80912	-2.75185	0		14	0	Medulla
Nucleus raphe magnus	CKO	-0.457685	0.632747	0.298156	2.35639	0.1248	-1.04206	0.12669	0.317064	0.498852	0.498852	0.317064	Medulla
Nucleus sagulum	CGA	-1.49104	0.225139	0.492962	9.14851	0.0025	-2.45723	-0.524851	0.0122197	1.91294	1.91294	0.0122197	Midbrain
Nucleus sagulum	CKO	0.119623	1.12707	0.563352	0.0450888	0.8318	-0.984527	1.22377	0.973336	0.0117372	0.0117372	0.973336	Midbrain
Oculomotor nucleus	CGA	-1.28605	0.276361	0.46484	7.65432	0.0057	-2.19711	-0.374977	0.0236213	1.6267	1.6267	0.0236213	Midbrain
Oculomotor nucleus	CKO	-0.154151	0.857143	0.534243	0.0832555	0.7729	-1.20125	0.892946	0.973336	0.0117372	0.0117372	0.973336	Midbrain
Olfactory areas	CGA	-0.311523	0.732331	0.259505	1.44108	0.23	-0.820144	0.197098	0.506861	0.295111	0.295111	0.506861	Olfactory areas
Olfactory areas	CKO	-0.19515	0.822711	0.299596	0.424293	0.5148	-0.782348	0.392048	0.882519	0.054276	0.054276	0.882519	Olfactory areas
Olfactory bulb	CGA	-1.60353	0.201185	0.543562	8.70273	0.0032	-2.66889	-0.538167	0.0146022	1.83558	1.83558	0.0146022	Olfactory areas
Olfactory bulb	CKO	-0.596308	0.550842	0.62674	0.905244	0.3414	-1.8247	0.63208	0.658375	0.181527	0.181527	0.658375	Olfactory areas
Olfactory tubercle	CGA	-1.23384	0.291172	0.16136	58.4689	<.0001	-1.5501	-0.91758	6.37205e-13	12.1957	12.1957	6.37205e-13	Striatum
Olfactory tubercle	CKO	0.040355	1.04118	0.185916	0.0471153	0.8282	-0.324033	0.404743	0.973336	0.0117372	0.0117372	0.973336	Striatum
Orbital area, lateral part	CGA	-0.221856	0.80103	0.193601	1.31319	0.2518	-0.601308	0.157595	0.528083	0.277298	0.277298	0.528083	Isocortex
Orbital area, lateral part	CKO	0.145573	1.1567	0.222159	0.429376	0.5123	-0.289849	0.580996	0.882519	0.054276	0.054276	0.882519	Isocortex
Pallidum	CGA	-0.365385	0.69393	0.0851991	18.3921	<.0001	-0.532372	-0.198398	0.000133921	3.87315	3.87315	0.000133921	Pallidum
Pallidum	CKO	-0.0194536	0.980734	0.0981256	0.0393041	0.8428	-0.211776	0.172869	0.973336	0.0117372	0.0117372	0.973336	Pallidum
Parabigeminal nucleus	CGA	-0.265591	0.766753	0.579071	0.21036	0.6465	-1.40055	0.869367	0.957977	0.0186449	0.0186449	0.957977	Midbrain
Parabigeminal nucleus	CKO	0.22108	1.24742	0.66788	0.109572	0.7406	-1.08794	1.5301	0.973336	0.0117372	0.0117372	0.973336	Midbrain
Parabrachial nucleus	CGA	-0.218797	0.803485	0.436849	0.250854	0.6165	-1.07501	0.637412	0.952108	0.0213136	0.0213136	0.952108	Pons
Parabrachial nucleus	CKO	0.243676	1.27593	0.504165	0.233603	0.6289	-0.74447	1.23182	0.957977	0.0186449	0.0186449	0.957977	Pons
Paragigantocellular reticular nucleus	CGA	-1.90038	0.149512	0.277982	46.7356	<.0001	-2.44521	-1.35554	1.59525e-10	9.79717	9.79717	1.59525e-10	Medulla
Paragigantocellular reticular nucleus	CKO	-0.094379	0.909938	0.318423	0.08785	0.7669	-0.718477	0.529719	0.973336	0.0117372	0.0117372	0.973336	Medulla
Parvicellular reticular nucleus	CGA	-1.28714	0.27606	0.421148	9.34073	0.0022	-2.11257	-0.461703	0.0112579	1.94854	1.94854	0.0112579	Medulla
Parvicellular reticular nucleus	CKO	0.0423939	1.04331	0.486133	0.00760494	0.9305	-0.910409	0.995197	0.978969	0.00923099	0.00923099	0.978969	Medulla
Pedunculopontine nucleus	CGA	0.0148207	1.01493	0.477021	0.000965301	0.9752	-0.920124	0.949765	0.995426	0.00199087	0.00199087	0.995426	Midbrain
Pedunculopontine nucleus	CKO	0.0427191	1.04364	0.550794	0.00601541	0.9382	-1.03682	1.12226	0.978969	0.00923099	0.00923099	0.978969	Midbrain
Periaqueductal gray	CGA	-1.14856	0.317091	0.411061	7.80727	0.0052	-1.95423	-0.342901	0.0224798	1.64821	1.64821	0.0224798	Midbrain
Periaqueductal gray	CKO	0.0110334	1.01109	0.474195	0.000541379	0.9814	-0.918372	0.940438	0.995426	0.00199087	0.00199087	0.995426	Midbrain
Periventricular hypothalamic nucleus	CGA	-1.33427	0.26335	0.448155	8.86405	0.0029	-2.21264	-0.455905	0.0139604	1.8551	1.8551	0.0139604	Hypothalamus
Periventricular hypothalamic nucleus	CKO	-0.561438	0.570388	0.51618	1.18305	0.2767	-1.57313	0.450256	0.558646	0.252863	0.252863	0.558646	Hypothalamus
Piriform area	CGA	0.238631	1.26951	0.271609	0.771907	0.3796	-0.293713	0.770976	0.700851	0.154374	0.154374	0.700851	Olfactory areas
Piriform area	CKO	-0.00360569	0.996401	0.313905	0.000131941	0.9908	-0.618849	0.611637	0.995426	0.00199087	0.00199087	0.995426	Olfactory areas
Pons	CGA	-1.2526	0.28576	0.281666	19.7769	<.0001	-1.80466	-0.700548	7.23019e-05	4.14085	4.14085	7.23019e-05	Pons
Pons	CKO	-0.0353549	0.965263	0.325107	0.0118262	0.9134	-0.672554	0.601844	0.976707	0.0102357	0.0102357	0.976707	Pons
Pontine central gray	CGA	0.00361229	1.00362	0.46229	6.10571e-05	0.9938	-0.902459	0.909683	0.995426	0.00199087	0.00199087	0.995426	Pons
Pontine central gray	CKO	0.706328	2.02654	0.533236	1.75458	0.1853	-0.338796	1.75145	0.421318	0.37539	0.37539	0.421318	Pons
Pontine gray	CGA	-1.78481	0.167828	0.322723	30.5862	<.0001	-2.41734	-1.15229	4.05769e-07	6.39172	6.39172	4.05769e-07	Pons
Pontine gray	CKO	-0.231467	0.793369	0.372217	0.386709	0.534	-0.960998	0.498065	0.88926	0.0509713	0.0509713	0.88926	Pons
Pontine reticular nucleus	CGA	-1.72543	0.178096	0.373417	21.3505	<.0001	-2.45732	-0.99355	3.59228e-05	4.44463	4.44463	3.59228e-05	Pons
Pontine reticular nucleus	CKO	0.0875743	1.09152	0.430939	0.0412973	0.839	-0.757051	0.9322	0.973336	0.0117372	0.0117372	0.973336	Pons
Pontine reticular nucleus, rostral part	CGA	-2.03129	0.131167	0.315453	41.4642	<.0001	-2.64956	-1.41301	1.72873e-09	8.76227	8.76227	1.72873e-09	Pons
Pontine reticular nucleus, rostral part	CKO	-0.187419	0.829097	0.363209	0.266264	0.6058	-0.899295	0.524457	0.952108	0.0213136	0.0213136	0.952108	Pons
Posterior hypothalamic nucleus	CGA	-2.88795	0.0556902	0.32552	78.709	<.0001	-3.52596	-2.24994	0		14	0	Hypothalamus
Posterior hypothalamic nucleus	CKO	0.20693	1.2299	0.357098	0.335793	0.5623	-0.492969	0.906829	0.91226	0.0398816	0.0398816	0.91226	Hypothalamus
Primary auditory area	CGA	-0.0621516	0.93974	0.311397	0.039836	0.8418	-0.672478	0.548175	0.973336	0.0117372	0.0117372	0.973336	Isocortex
Primary auditory area	CKO	0.303846	1.35506	0.358188	0.719589	0.3963	-0.398189	1.00588	0.707406	0.150331	0.150331	0.707406	Isocortex
Primary motor area	CGA	-0.290913	0.747581	0.145757	3.98355	0.0459	-0.576591	-0.00523537	0.150388	0.822786	0.822786	0.150388	Isocortex
Primary motor area	CKO	0.250517	1.28469	0.167829	2.22813	0.1355	-0.0784213	0.579455	0.328896	0.482941	0.482941	0.328896	Isocortex
Primary somatosensory area, barrel field	CGA	-0.251142	0.777912	0.160177	2.45831	0.1169	-0.565083	0.0627996	0.300611	0.521994	0.521994	0.300611	Isocortex
Primary somatosensory area, barrel field	CKO	0.289783	1.33614	0.184238	2.47392	0.1157	-0.0713173	0.650883	0.300611	0.521994	0.521994	0.300611	Isocortex
Primary somatosensory area, lower limb	CGA	-0.209946	0.810628	0.168745	1.54793	0.2134	-0.54068	0.120788	0.47529	0.323041	0.323041	0.47529	Isocortex
Primary somatosensory area, lower limb	CKO	0.393113	1.48159	0.192569	4.16736	0.0412	0.0156841	0.770541	0.139084	0.856723	0.856723	0.139084	Isocortex
Primary somatosensory area, mouth	CGA	-0.295276	0.744326	0.136417	4.68513	0.0304	-0.562648	-0.0279044	0.105996	0.974711	0.974711	0.105996	Isocortex
Primary somatosensory area, mouth	CKO	0.304435	1.35586	0.156677	3.77554	0.052	-0.00264595	0.611516	0.163895	0.785435	0.785435	0.163895	Isocortex
Primary somatosensory area, nose	CGA	-0.374505	0.68763	0.174398	4.61138	0.0318	-0.716319	-0.0326905	0.108893	0.962999	0.962999	0.108893	Isocortex
Primary somatosensory area, nose	CKO	0.135518	1.14513	0.200166	0.458371	0.4984	-0.256799	0.527836	0.868157	0.0614019	0.0614019	0.868157	Isocortex
Primary somatosensory area, trunk	CGA	-0.0319548	0.96855	0.261347	0.0149498	0.9027	-0.544186	0.480276	0.976707	0.0102357	0.0102357	0.976707	Isocortex
Primary somatosensory area, trunk	CKO	0.492935	1.63711	0.299248	2.71342	0.0995	-0.0935799	1.07945	0.272071	0.565318	0.565318	0.272071	Isocortex
Primary somatosensory area, upper limb	CGA	-0.275368	0.759293	0.139435	3.90017	0.0483	-0.548655	-0.00208035	0.155653	0.807842	0.807842	0.155653	Isocortex
Primary somatosensory area, upper limb	CKO	0.218964	1.24479	0.159853	1.87632	0.1708	-0.0943413	0.53227	0.396588	0.401661	0.401661	0.396588	Isocortex
Primary visual area	CGA	-0.0687038	0.933603	0.234244	0.0860247	0.7693	-0.527815	0.390407	0.973336	0.0117372	0.0117372	0.973336	Isocortex
Primary visual area	CKO	0.373308	1.45253	0.270095	1.91029	0.1669	-0.15607	0.902685	0.391925	0.406797	0.406797	0.391925	Isocortex
Principal sensory nucleus of the trigeminal	CGA	-1.01654	0.361846	0.523933	3.76438	0.0524	-2.04343	0.0103544	0.163895	0.785435	0.785435	0.163895	Pons
Principal sensory nucleus of the trigeminal	CKO	0.0922286	1.09662	0.604343	0.0232897	0.8787	-1.09226	1.27672	0.973336	0.0117372	0.0117372	0.973336	Pons
Red nucleus	CGA	-1.37508	0.25282	0.377848	13.2441	0.0003	-2.11565	-0.63451	0.00168755	2.77274	2.77274	0.00168755	Midbrain
Red nucleus	CKO	-0.0286009	0.971804	0.434205	0.00433879	0.9475	-0.879628	0.822426	0.983923	0.00703874	0.00703874	0.983923	Midbrain
Reticular nucleus of the thalamus	CGA	-0.203087	0.816207	0.442345	0.210786	0.6462	-1.07007	0.663894	0.957977	0.0186449	0.0186449	0.957977	Thalamus
Reticular nucleus of the thalamus	CKO	-0.167976	0.845374	0.510806	0.108139	0.7423	-1.16914	0.833186	0.973336	0.0117372	0.0117372	0.973336	Thalamus
Retrosplenial area, dorsal part	CGA	-0.0542157	0.947228	0.229168	0.0559682	0.813	-0.503378	0.394946	0.973336	0.0117372	0.0117372	0.973336	Isocortex
Retrosplenial area, dorsal part	CKO	0.447415	1.56426	0.263601	2.88089	0.0896	-0.0692333	0.964064	0.248489	0.604693	0.604693	0.248489	Isocortex
Retrosplenial area, lateral agranular part	CGA	0.339382	1.40408	0.286866	1.39965	0.2368	-0.222865	0.901629	0.509584	0.292784	0.292784	0.509584	Isocortex
Retrosplenial area, lateral agranular part	CKO	0.799539	2.22452	0.329029	5.90489	0.0151	0.154655	1.44442	0.0562303	1.25003	1.25003	0.0562303	Isocortex
Retrosplenial area, ventral part	CGA	-0.0441414	0.956819	0.233974	0.0355923	0.8504	-0.502723	0.41444	0.973336	0.0117372	0.0117372	0.973336	Isocortex
Retrosplenial area, ventral part	CKO	0.403327	1.4968	0.269455	2.24049	0.1344	-0.124795	0.93145	0.328896	0.482941	0.482941	0.328896	Isocortex
Secondary motor area	CGA	-0.282471	0.753919	0.166471	2.87917	0.0897	-0.608749	0.0438071	0.248489	0.604693	0.604693	0.248489	Isocortex
Secondary motor area	CKO	0.283947	1.32836	0.191784	2.19205	0.1387	-0.0919424	0.659837	0.332938	0.477636	0.477636	0.332938	Isocortex
Spinal nucleus of the trigeminal	CGA	-1.13447	0.321594	0.426538	7.07402	0.0078	-1.97047	-0.298466	0.030715	1.51265	1.51265	0.030715	Medulla
Spinal nucleus of the trigeminal	CKO	0.245815	1.27866	0.491676	0.249954	0.6171	-0.717851	1.20948	0.952108	0.0213136	0.0213136	0.952108	Medulla
Striatum	CGA	-0.549719	0.577112	0.0798684	47.3731	<.0001	-0.706258	-0.39318	1.26753e-10	9.89704	9.89704	1.26753e-10	Striatum
Striatum	CKO	-0.0473575	0.953746	0.0916972	0.266726	0.6055	-0.227081	0.132366	0.952108	0.0213136	0.0213136	0.952108	Striatum
Sublaterodorsal nucleus	CGA	-0.194505	0.823242	0.564142	0.118873	0.7303	-1.3002	0.911193	0.973336	0.0117372	0.0117372	0.973336	Pons
Sublaterodorsal nucleus	CKO	-0.0039139	0.996094	0.651206	3.61229e-05	0.9952	-1.28025	1.27243	0.995426	0.00199087	0.00199087	0.995426	Pons
Subparafascicular nucleus	CGA	-5.116	0.00599998	0.503932	103.066	<.0001	-6.10369	-4.12831	0		14	0	Thalamus
Subparafascicular nucleus	CKO	0.11867	1.126	0.342759	0.119867	0.7292	-0.553126	0.790465	0.973336	0.0117372	0.0117372	0.973336	Thalamus
Substantia innominata	CGA	-0.281881	0.754363	0.0781167	13.021	0.0003	-0.434987	-0.128775	0.00184809	2.73328	2.73328	0.00184809	Pallidum
Substantia innominata	CKO	0.0239563	1.02425	0.0900865	0.0707163	0.7903	-0.15261	0.200523	0.973336	0.0117372	0.0117372	0.973336	Pallidum
Substantia nigra, reticular part	CGA	-0.349402	0.705109	0.220075	2.52064	0.1124	-0.780741	0.0819365	0.295986	0.528729	0.528729	0.295986	Midbrain
Substantia nigra, reticular part	CKO	0.102876	1.10835	0.252971	0.16538	0.6843	-0.392938	0.598689	0.973336	0.0117372	0.0117372	0.973336	Midbrain
Superior colliculus	CGA	-0.508718	0.601266	0.426985	1.41948	0.2335	-1.34559	0.328157	0.50943	0.292915	0.292915	0.50943	Midbrain
Superior colliculus	CKO	0.281333	1.32489	0.49009	0.329525	0.5659	-0.679226	1.24189	0.91226	0.0398816	0.0398816	0.91226	Midbrain
Superior olivary complex	CGA	-0.677472	0.507899	0.214206	10.0027	0.0016	-1.09731	-0.257636	0.00823471	2.08435	2.08435	0.00823471	Pons
Superior olivary complex	CKO	-0.277206	0.757898	0.246648	1.26314	0.2611	-0.760627	0.206215	0.542198	0.265842	0.265842	0.542198	Pons
Supplemental somatosensory area	CGA	-0.125974	0.881638	0.180542	0.486862	0.4853	-0.47983	0.227882	0.852288	0.0694137	0.0694137	0.852288	Isocortex
Supplemental somatosensory area	CKO	0.357125	1.42921	0.207955	2.94919	0.0859	-0.0504589	0.764708	0.244196	0.612262	0.612262	0.244196	Isocortex
Supramammillary nucleus	CGA	-2.53327	0.0793991	0.383305	43.6792	<.0001	-3.28453	-1.782	6.96361e-10	9.15717	9.15717	6.96361e-10	Hypothalamus
Supramammillary nucleus	CKO	0.249405	1.28326	0.402212	0.384504	0.5352	-0.538916	1.03773	0.88926	0.0509713	0.0509713	0.88926	Hypothalamus
Supratrigeminal nucleus	CGA	-1.61061	0.199767	0.370432	18.9043	<.0001	-2.33664	-0.884572	0.000106026	3.97459	3.97459	0.000106026	Pons
Supratrigeminal nucleus	CKO	0.0992672	1.10436	0.425213	0.0545002	0.8154	-0.734136	0.93267	0.973336	0.0117372	0.0117372	0.973336	Pons
Tegmental reticular nucleus	CGA	-2.06293	0.127081	0.223875	84.9096	<.0001	-2.50172	-1.62414	0		14	0	Pons
Tegmental reticular nucleus	CKO	-0.164593	0.848238	0.256856	0.410625	0.5217	-0.668022	0.338835	0.88722	0.0519686	0.0519686	0.88722	Pons
Thalamus	CGA	-1.80362	0.164701	0.226125	63.6202	<.0001	-2.24682	-1.36043	5.59552e-14	13.2522	13.2522	5.59552e-14	Thalamus
Thalamus	CKO	-0.0242702	0.976022	0.258568	0.00881047	0.9252	-0.531053	0.482513	0.978969	0.00923099	0.00923099	0.978969	Thalamus
Ventral posterolateral nucleus of the thalamus	CGA	-1.79671	0.165843	0.386333	21.6288	<.0001	-2.55391	-1.03951	3.24825e-05	4.48835	4.48835	3.24825e-05	Thalamus
Ventral posterolateral nucleus of the thalamus	CKO	-0.145601	0.864502	0.443563	0.107751	0.7427	-1.01497	0.723766	0.973336	0.0117372	0.0117372	0.973336	Thalamus
Ventral posteromedial nucleus of the thalamus	CGA	-4.0032	0.0182571	0.346634	133.374	<.0001	-4.68259	-3.32381	0		14	0	Thalamus
Ventral posteromedial nucleus of the thalamus	CKO	0.065254	1.06743	0.396602	0.0270711	0.8693	-0.712071	0.842579	0.973336	0.0117372	0.0117372	0.973336	Thalamus
Ventral tegmental area	CGA	-2.16226	0.115065	0.283971	57.9784	<.0001	-2.71883	-1.60569	7.16427e-13	12.1448	12.1448	7.16427e-13	Midbrain
Ventral tegmental area	CKO	-0.145101	0.864935	0.32394	0.200637	0.6542	-0.780012	0.48981	0.957977	0.0186449	0.0186449	0.957977	Midbrain
Ventromedial hypothalamic nucleus	CGA	-1.38629	0.25	0.501313	7.64702	0.0057	-2.36885	-0.403738	0.0236213	1.6267	1.6267	0.0236213	Hypothalamus
Ventromedial hypothalamic nucleus	CKO	0.13305	1.14231	0.571765	0.0541498	0.816	-0.987589	1.25369	0.973336	0.0117372	0.0117372	0.973336	Hypothalamus
Vestibular nuclei	CGA	-1.66587	0.189026	0.457004	13.2875	0.0003	-2.56158	-0.770161	0.00168755	2.77274	2.77274	0.00168755	Medulla
Vestibular nuclei	CKO	0.794539	2.21342	0.525235	2.28836	0.1303	-0.234902	1.82398	0.323622	0.489962	0.489962	0.323622	Medulla
Visceral area	CGA	0.342814	1.40891	0.226548	2.28979	0.1302	-0.101213	0.78684	0.323622	0.489962	0.489962	0.323622	Isocortex
Visceral area	CKO	0.610913	1.84211	0.259547	5.54021	0.0186	0.10221	1.11962	0.0669037	1.17455	1.17455	0.0669037	Isocortex
