# Supplementary material for: Mesoscopic analysis of GABAergic marker expression in acetylcholine neurons in the whole mouse brain
Source: iScience. 2025 Dec 24;29(1):114531. doi: 10.1016/j.isci.2025.114531 (PMC12814434; doi:10.1016/j.isci.2025.114531)
Supplement: Table S3. Comparison of cell count ratio by composite region for WT vs. CVA, related to Figure S8 [file mmc3.xlsx]

## Sheet: Sheet1
Composite region	Comparison	Estimate	Exp[Estimate]	StdError	Wald ChiSquare	Prob > ChiSquare	Lower 95%	Upper 95%	ARA Major Brain Division	FDR Adj Pvalue	-Log10[FDR Adj PValue]
Agranular insular area, dorsal part	Genotype 2[CVA-WT]	2.82518	16.8639	0.173878	263.999	<.0001	2.48438	3.16597	Isocortex	0	16
Anterior amygdalar area	Genotype 2[CVA-WT]	-1.07301	0.341977	0.162388	43.6615	<.0001	-1.39129	-0.754736	Striatum	7.95478e-11	10.0994
Anterior cingulate area, dorsal part	Genotype 2[CVA-WT]	2.5715	13.0854	0.187428	188.236	<.0001	2.20415	2.93885	Isocortex	0	16
Anterior cingulate area, ventral part	Genotype 2[CVA-WT]	2.80543	16.5342	0.239513	137.195	<.0001	2.33599	3.27487	Isocortex	0	16
Anterior hypothalamic nucleus	Genotype 2[CVA-WT]	2.04894	7.75964	0.383706	28.5142	<.0001	1.29689	2.80099	Hypothalamus	1.70264e-07	6.76888
Anterior olfactory nucleus	Genotype 2[CVA-WT]	2.22954	9.29559	0.214222	108.318	<.0001	1.80967	2.64941	Olfactory areas	0	16
Anteroventral preoptic nucleus	Genotype 2[CVA-WT]	0.119518	1.12695	0.361339	0.109404	0.7408	-0.588694	0.827729	Hypothalamus	0.740823	0.130285
Arcuate hypothalamic nucleus	Genotype 2[CVA-WT]	0.365815	1.44169	0.212771	2.95597	0.0856	-0.0512078	0.782839	Hypothalamus	0.0952639	1.02107
Bed nuclei of the stria terminalis	Genotype 2[CVA-WT]	-0.635644	0.529594	0.230246	7.62159	0.0058	-1.08692	-0.184371	Pallidum	0.00741519	2.12988
Caudoputamen	Genotype 2[CVA-WT]	-1.94452	0.143056	0.152201	163.226	<.0001	-2.24283	-1.64621	Striatum	0	16
Central amygdalar nucleus	Genotype 2[CVA-WT]	-0.843847	0.430053	0.18489	20.8306	<.0001	-1.20622	-0.481469	Striatum	8.74034e-06	5.05847
Cochlear nuclei	Genotype 2[CVA-WT]	0.470842	1.60134	0.581531	0.655548	0.4181	-0.668937	1.61062	Medulla	0.426025	0.370565
Cuneate nucleus	Genotype 2[CVA-WT]	-3.09659	0.0452029	0.980272	9.97872	0.0016	-5.01789	-1.1753	Medulla	0.00213785	2.67002
Cuneiform nucleus	Genotype 2[CVA-WT]	-4.44372	0.0117521	0.410463	117.205	<.0001	-5.24821	-3.63923	Midbrain	0	16
Diagonal band nucleus	Genotype 2[CVA-WT]	-0.67088	0.511259	0.22944	8.54969	0.0035	-1.12057	-0.221185	Pallidum	0.00449672	2.3471
Dorsal nucleus raphe	Genotype 2[CVA-WT]	-0.802412	0.448246	0.354122	5.13439	0.0235	-1.49648	-0.108346	Midbrain	0.0278382	1.55536
Edinger-Westphal nucleus	Genotype 2[CVA-WT]	-2.14006	0.117648	0.302648	50.0009	<.0001	-2.73324	-1.54688	Midbrain	3.31942e-12	11.4789
Facial motor nucleus	Genotype 2[CVA-WT]	-0.497543	0.608023	0.195695	6.46402	0.011	-0.881098	-0.113988	Medulla	0.0138241	1.85936
Fundus of striatum	Genotype 2[CVA-WT]	-1.61605	0.198682	0.163122	98.1483	<.0001	-1.93576	-1.29634	Striatum	0	16
Gigantocellular reticular nucleus	Genotype 2[CVA-WT]	-0.643041	0.525691	0.28472	5.10083	0.0239	-1.20108	-0.0849998	Medulla	0.0280734	1.55171
Globus pallidus	Genotype 2[CVA-WT]	-1.58649	0.204644	0.129256	150.651	<.0001	-1.83982	-1.33315	Pallidum	0	16
Gracile nucleus	Genotype 2[CVA-WT]	-1.49777	0.223628	1.25927	1.41465	0.2343	-3.9659	0.97036	Medulla	0.250523	0.601153
Gustatory areas	Genotype 2[CVA-WT]	2.88946	17.9835	0.173563	277.151	<.0001	2.54928	3.22963	Isocortex	0	16
Hippocampal formation	Genotype 2[CVA-WT]	2.61479	13.6643	0.181692	207.11	<.0001	2.25868	2.9709	Hippocampal formation	0	16
Hypoglossal nucleus	Genotype 2[CVA-WT]	-2.12775	0.119105	0.44892	22.4648	<.0001	-3.00761	-1.24788	Medulla	3.78934e-06	5.42144
Hypothalamus	Genotype 2[CVA-WT]	0.515433	1.67436	0.116164	19.688	<.0001	0.287756	0.74311	Hypothalamus	1.51485e-05	4.81963
Inferior olivary complex	Genotype 2[CVA-WT]	-3.63668	0.0263396	0.460813	62.2818	<.0001	-4.53986	-2.73351	Medulla	7.35775e-15	14.1333
Intermediate reticular nucleus	Genotype 2[CVA-WT]	-1.14232	0.319077	0.283961	16.183	<.0001	-1.69888	-0.585768	Medulla	8.87272e-05	4.05194
Interpeduncular nucleus	Genotype 2[CVA-WT]	-2.71597	0.066141	0.350766	59.9533	<.0001	-3.40346	-2.02848	Midbrain	2.26775e-14	13.6444
Lateral hypothalamic area	Genotype 2[CVA-WT]	0.417356	1.51794	0.171912	5.89387	0.0152	0.0804148	0.754298	Hypothalamus	0.0188611	1.72443
Lateral preoptic area	Genotype 2[CVA-WT]	-0.150155	0.860575	0.137391	1.19442	0.2744	-0.419437	0.119128	Hypothalamus	0.287762	0.540967
Lateral reticular nucleus	Genotype 2[CVA-WT]	-1.68193	0.186015	0.564726	8.87034	0.0029	-2.78877	-0.575087	Medulla	0.00386456	2.4129
Lateral septal complex	Genotype 2[CVA-WT]	1.78623	5.96693	0.16669	114.83	<.0001	1.45953	2.11294	Striatum	0	16
Laterodorsal tegmental nucleus	Genotype 2[CVA-WT]	-3.38029	0.0340376	0.312225	117.212	<.0001	-3.99224	-2.76834	Pons	0	16
Magnocellular nucleus	Genotype 2[CVA-WT]	-1.01258	0.363281	0.197911	26.1769	<.0001	-1.40048	-0.62468	Pallidum	5.60737e-07	6.25124
Magnocellular reticular nucleus	Genotype 2[CVA-WT]	-2.71679	0.0660863	0.2518	116.414	<.0001	-3.21031	-2.22328	Medulla	0	16
Medial amygdalar nucleus	Genotype 2[CVA-WT]	-0.297749	0.742488	0.293081	1.03211	0.3097	-0.872178	0.276679	Striatum	0.321574	0.492719
Medial habenula	Genotype 2[CVA-WT]	-7.99204	0.000338142	0.744441	115.254	<.0001	-9.45112	-6.53297	Thalamus	0	16
Medial mammillary nucleus	Genotype 2[CVA-WT]	-1.46152	0.231884	0.370182	15.5876	<.0001	-2.18706	-0.735975	Hypothalamus	0.000119821	3.92147
Medial preoptic area	Genotype 2[CVA-WT]	0.51867	1.67979	0.17632	8.65328	0.0033	0.17309	0.864249	Hypothalamus	0.0042999	2.36654
Medial septal complex	Genotype 2[CVA-WT]	1.08444	2.95778	0.248612	19.0267	<.0001	0.597167	1.57171	Pallidum	2.10928e-05	4.67587
Median preoptic nucleus	Genotype 2[CVA-WT]	0.848	2.33497	0.222034	14.5866	0.0001	0.412823	1.28318	Hypothalamus	0.000198041	3.70325
Medulla	Genotype 2[CVA-WT]	-1.03411	0.355542	0.280894	13.5535	0.0002	-1.58466	-0.48357	Medulla	0.000338395	3.47058
Medullary reticular nucleus	Genotype 2[CVA-WT]	-1.09044	0.336068	0.520659	4.38631	0.0362	-2.11091	-0.0699702	Medulla	0.0411863	1.38525
Midbrain	Genotype 2[CVA-WT]	-1.48198	0.227187	0.14562	103.573	<.0001	-1.76739	-1.19657	Midbrain	0	16
Midbrain reticular nucleus	Genotype 2[CVA-WT]	-1.83896	0.158982	0.117582	244.606	<.0001	-2.06942	-1.60851	Midbrain	0	16
Motor nucleus of trigeminal	Genotype 2[CVA-WT]	-2.26121	0.104224	0.318895	50.2792	<.0001	-2.88623	-1.63619	Pons	2.93912e-12	11.5318
Nucleus accumbens	Genotype 2[CVA-WT]	-1.96441	0.140239	0.151601	167.903	<.0001	-2.26154	-1.66727	Striatum	0	16
Nucleus of the lateral lemniscus	Genotype 2[CVA-WT]	-0.821283	0.439867	0.238191	11.8887	0.0006	-1.28813	-0.354438	Pons	0.000802535	3.09554
Nucleus of the solitary tract	Genotype 2[CVA-WT]	0.645615	1.90716	0.53566	1.45268	0.2281	-0.404259	1.69549	Medulla	0.246347	0.608453
Nucleus prepositus	Genotype 2[CVA-WT]	-1.03959	0.353598	0.433028	5.76364	0.0164	-1.88831	-0.190876	Medulla	0.0200796	1.69724
Nucleus raphe magnus	Genotype 2[CVA-WT]	-2.3021	0.100049	0.299069	59.2521	<.0001	-2.88826	-1.71593	Medulla	3.18894e-14	13.4964
Nucleus sagulum	Genotype 2[CVA-WT]	-4.38757	0.0124309	0.454508	93.189	<.0001	-5.27839	-3.49675	Midbrain	0	16
Oculomotor nucleus	Genotype 2[CVA-WT]	-1.42797	0.239796	0.407927	12.2538	0.0005	-2.22749	-0.628445	Midbrain	0.000668599	3.17483
Olfactory areas	Genotype 2[CVA-WT]	0.915363	2.49768	0.159283	33.0252	<.0001	0.603174	1.22755	Olfactory areas	1.75442e-08	7.75587
Olfactory bulb	Genotype 2[CVA-WT]	0.868504	2.38334	0.530174	2.68354	0.1014	-0.170617	1.90763	Olfactory areas	0.111736	0.951806
Olfactory tubercle	Genotype 2[CVA-WT]	-1.66284	0.189599	0.184649	81.098	<.0001	-2.02475	-1.30094	Striatum	0	16
Orbital area, lateral part	Genotype 2[CVA-WT]	2.15368	8.61649	0.207856	107.359	<.0001	1.74629	2.56107	Isocortex	0	16
Pallidum	Genotype 2[CVA-WT]	-1.094	0.334875	0.127524	73.5953	<.0001	-1.34394	-0.844056	Pallidum	0	16
Parabigeminal nucleus	Genotype 2[CVA-WT]	-3.88157	0.0206185	0.464462	69.8415	<.0001	-4.7919	-2.97124	Midbrain	2.85486e-16	15.5444
Parabrachial nucleus	Genotype 2[CVA-WT]	-0.831168	0.43554	0.34985	5.64436	0.0175	-1.51686	-0.145475	Pons	0.0212501	1.67264
Paragigantocellular reticular nucleus	Genotype 2[CVA-WT]	-0.829852	0.436114	0.314437	6.96519	0.0083	-1.44614	-0.213566	Medulla	0.0105599	1.97634
Parvicellular reticular nucleus	Genotype 2[CVA-WT]	-0.966438	0.380436	0.291129	11.0199	0.0009	-1.53704	-0.395836	Medulla	0.00126429	2.89815
Pedunculopontine nucleus	Genotype 2[CVA-WT]	-2.5596	0.0773353	0.256856	99.3042	<.0001	-3.06303	-2.05618	Midbrain	0	16
Periaqueductal gray	Genotype 2[CVA-WT]	-2.16028	0.115292	0.24784	75.9766	<.0001	-2.64604	-1.67453	Midbrain	0	16
Periventricular hypothalamic nucleus	Genotype 2[CVA-WT]	0.680602	1.97507	0.308039	4.88175	0.0271	0.0768569	1.28435	Hypothalamus	0.0315198	1.50142
Piriform area	Genotype 2[CVA-WT]	2.16631	8.726	0.144482	224.809	<.0001	1.88313	2.44949	Olfactory areas	0	16
Pons	Genotype 2[CVA-WT]	-1.18236	0.306554	0.168906	49.0016	<.0001	-1.51341	-0.851312	Pons	5.31198e-12	11.2747
Pontine central gray	Genotype 2[CVA-WT]	-1.15955	0.313629	0.268884	18.5971	<.0001	-1.68655	-0.632542	Pons	2.60273e-05	4.58457
Pontine gray	Genotype 2[CVA-WT]	-1.01816	0.361261	0.441237	5.32457	0.021	-1.88296	-0.153347	Pons	0.0252322	1.59805
Pontine reticular nucleus	Genotype 2[CVA-WT]	-2.29638	0.100622	0.20126	130.189	<.0001	-2.69084	-1.90192	Pons	0	16
Pontine reticular nucleus, rostral part	Genotype 2[CVA-WT]	-1.26129	0.283289	0.221553	32.4097	<.0001	-1.69552	-0.827053	Pons	2.3658e-08	7.62602
Posterior hypothalamic nucleus	Genotype 2[CVA-WT]	0.286932	1.33233	0.134822	4.52934	0.0333	0.0226854	0.551178	Hypothalamus	0.0382807	1.41702
Primary auditory area	Genotype 2[CVA-WT]	2.1854	8.89418	0.258764	71.3269	<.0001	1.67823	2.69256	Isocortex	0	16
Primary motor area	Genotype 2[CVA-WT]	2.1826	8.86932	0.133141	268.735	<.0001	1.92165	2.44355	Isocortex	0	16
Primary somatosensory area, barrel field	Genotype 2[CVA-WT]	1.86404	6.44977	0.249919	55.6308	<.0001	1.37421	2.35388	Isocortex	1.96843e-13	12.7059
Primary somatosensory area, lower limb	Genotype 2[CVA-WT]	2.16102	8.67998	0.194713	123.176	<.0001	1.77939	2.54265	Isocortex	0	16
Primary somatosensory area, mouth	Genotype 2[CVA-WT]	1.92502	6.85529	0.108511	314.721	<.0001	1.71234	2.1377	Isocortex	0	16
Primary somatosensory area, nose	Genotype 2[CVA-WT]	1.73424	5.66459	0.124506	194.015	<.0001	1.49021	1.97826	Isocortex	0	16
Primary somatosensory area, trunk	Genotype 2[CVA-WT]	2.36119	10.6035	0.291843	65.458	<.0001	1.78919	2.93319	Isocortex	1.39423e-15	14.8557
Primary somatosensory area, upper limb	Genotype 2[CVA-WT]	1.98981	7.31414	0.175981	127.848	<.0001	1.64489	2.33472	Isocortex	0	16
Primary visual area	Genotype 2[CVA-WT]	1.90889	6.74561	0.290884	43.0649	<.0001	1.33877	2.47901	Isocortex	1.0591e-10	9.97506
Principal sensory nucleus of the trigeminal	Genotype 2[CVA-WT]	-0.7639	0.465846	0.408897	3.49016	0.0617	-1.56532	0.0375233	Pons	0.0694514	1.15832
Red nucleus	Genotype 2[CVA-WT]	-1.19679	0.302164	0.293219	16.6589	<.0001	-1.77149	-0.622086	Midbrain	7.0026e-05	4.15474
Reticular nucleus of the thalamus	Genotype 2[CVA-WT]	-1.6839	0.185649	0.40794	17.0388	<.0001	-2.48345	-0.884352	Thalamus	5.81658e-05	4.23533
Retrosplenial area, dorsal part	Genotype 2[CVA-WT]	2.32704	10.2476	0.242056	92.422	<.0001	1.85262	2.80146	Isocortex	0	16
Retrosplenial area, lateral agranular part	Genotype 2[CVA-WT]	2.82029	16.7816	0.266716	111.812	<.0001	2.29753	3.34304	Isocortex	0	16
Retrosplenial area, ventral part	Genotype 2[CVA-WT]	2.59273	13.3662	0.202124	164.543	<.0001	2.19657	2.98889	Isocortex	0	16
Secondary motor area	Genotype 2[CVA-WT]	2.29231	9.89773	0.132371	299.888	<.0001	2.03286	2.55175	Isocortex	0	16
Spinal nucleus of the trigeminal	Genotype 2[CVA-WT]	-0.462323	0.629819	0.312136	2.19383	0.1386	-1.0741	0.149452	Medulla	0.151161	0.820561
Striatum	Genotype 2[CVA-WT]	-0.159067	0.85294	0.144524	1.21137	0.2711	-0.442329	0.124196	Striatum	0.287006	0.542109
Sublaterodorsal nucleus	Genotype 2[CVA-WT]	-3.2179	0.040039	0.410793	61.3618	<.0001	-4.02304	-2.41276	Pons	1.14575e-14	13.9409
Subparafascicular nucleus	Genotype 2[CVA-WT]	-3.47376	0.0310001	0.363037	91.5586	<.0001	-4.1853	-2.76223	Thalamus	0	16
Substantia innominata	Genotype 2[CVA-WT]	-0.856309	0.424727	0.142086	36.3209	<.0001	-1.13479	-0.577825	Pallidum	3.28628e-09	8.4833
Substantia nigra, reticular part	Genotype 2[CVA-WT]	-1.18506	0.305727	0.264569	20.0634	<.0001	-1.70361	-0.666517	Midbrain	1.26425e-05	4.89817
Superior colliculus	Genotype 2[CVA-WT]	1.627	5.08861	0.300144	29.3844	<.0001	1.03873	2.21528	Midbrain	1.10521e-07	6.95656
Superior olivary complex	Genotype 2[CVA-WT]	1.22625	3.40842	0.175118	49.0342	<.0001	0.883026	1.56947	Pons	5.31198e-12	11.2747
Supplemental somatosensory area	Genotype 2[CVA-WT]	2.31214	10.096	0.120521	368.044	<.0001	2.07592	2.54835	Isocortex	0	16
Supramammillary nucleus	Genotype 2[CVA-WT]	0.241011	1.27254	0.399944	0.363142	0.5468	-0.542865	1.02489	Hypothalamus	0.551877	0.258158
Supratrigeminal nucleus	Genotype 2[CVA-WT]	-3.17805	0.0416667	0.292365	118.16	<.0001	-3.75108	-2.60503	Pons	0	16
Tegmental reticular nucleus	Genotype 2[CVA-WT]	-1.15137	0.316202	0.363258	10.0462	0.0015	-1.86335	-0.4394	Pons	0.00208704	2.68047
Thalamus	Genotype 2[CVA-WT]	-1.65941	0.190252	0.18621	79.4142	<.0001	-2.02437	-1.29444	Thalamus	0	16
Ventral posterolateral nucleus of the thalamus	Genotype 2[CVA-WT]	-2.10011	0.122442	0.46526	20.3749	<.0001	-3.01201	-1.18822	Thalamus	1.09132e-05	4.96205
Ventral posteromedial nucleus of the thalamus	Genotype 2[CVA-WT]	-4.65287	0.00953425	0.394029	139.439	<.0001	-5.42515	-3.88058	Thalamus	0	16
Ventral tegmental area	Genotype 2[CVA-WT]	-0.669532	0.511948	0.206011	10.5624	0.0012	-1.07331	-0.265758	Midbrain	0.001598	2.79642
Ventromedial hypothalamic nucleus	Genotype 2[CVA-WT]	1.10945	3.0327	0.289557	14.6808	0.0001	0.541932	1.67697	Hypothalamus	0.000191004	3.71896
Vestibular nuclei	Genotype 2[CVA-WT]	-0.407947	0.665014	0.404382	1.01771	0.3131	-1.20052	0.384628	Medulla	0.322008	0.492133
Visceral area	Genotype 2[CVA-WT]	3.04399	20.9888	0.146001	434.684	<.0001	2.75783	3.33015	Isocortex	0	16
