# Supplementary material for: Mesoscopic analysis of GABAergic marker expression in acetylcholine neurons in the whole mouse brain
Source: iScience. 2025 Dec 24;29(1):114531. doi: 10.1016/j.isci.2025.114531 (PMC12814434; doi:10.1016/j.isci.2025.114531)
Supplement: Table S4. Comparison of cell count ratio by composite region for CGA male vs. female, related to Figure S9 [file mmc4.xlsx]

## Sheet: Sheet1
Composite region	Estimate	Exp(Estimate)	Std Error	Wald ChiSquare	Prob > ChiSquare	LogWorth	LogWorth2	Lower 95%	Upper 95%	FDR Adj Pvalue	-Log10[FDR Adj Pvalue]	ARA Major Brain Division
Agranular insular area, dorsal part	0.41177	1.50949	0.219513	3.51877	0.0607	1.21697	1.21697	-0.0184667	0.842007	0.34844	0.457872	Isocortex
Anterior amygdalar area	0.0146792	1.01479	0.398815	0.00135475	0.9706	0.0129423	0.0129423	-0.766983	0.796341	0.97971	0.00890233	Striatum
Anterior cingulate area, dorsal part	0.444211	1.55926	0.265168	2.80631	0.0939	1.02736	1.02736	-0.0755093	0.963931	0.41163	0.385493	Isocortex
Anterior cingulate area, ventral part	0.634946	1.88692	0.335105	3.59015	0.0581	1.23565	1.23565	-0.0218472	1.29174	0.34844	0.457872	Isocortex
Anterior hypothalamic nucleus	-0.377294	0.685714	0.447652	0.71036	0.3993	0.398674	0.398674	-1.25468	0.500088	0.947698	0.02333	Hypothalamus
Anterior olfactory nucleus	0.0758211	1.07877	0.382289	0.0393366	0.8428	0.0742841	0.0742841	-0.673452	0.825094	0.947698	0.02333	Olfactory areas
Anteroventral preoptic nucleus	-0.815966	0.442212	0.420773	3.76052	0.0525	1.28004	1.28004	-1.64067	0.008734	0.34844	0.457872	Hypothalamus
Arcuate hypothalamic nucleus	-0.205599	0.814159	0.630685	0.106272	0.7444	0.128177	0.128177	-1.44172	1.03052	0.947698	0.02333	Hypothalamus
Bed nuclei of the stria terminalis	0.0864555	1.0903	0.210576	0.168565	0.6814	0.166604	0.166604	-0.326266	0.499177	0.947698	0.02333	Pallidum
Caudoputamen	0.0846784	1.08837	0.0892944	0.899284	0.343	0.464739	0.464739	-0.0903354	0.259692	0.917246	0.0375144	Striatum
Central amygdalar nucleus	-0.127698	0.880119	0.35181	0.131751	0.7166	0.144709	0.144709	-0.817233	0.561837	0.947698	0.02333	Striatum
Cochlear nuclei	-2.86483	0.0569929	0.795966	12.9541	0.0003	3.49592	3.49592	-4.42489	-1.30477	0.034475	1.4625	Medulla
Cuneate nucleus	-1.13167	0.322496	1.25259	0.816238	0.3663	0.436184	0.436184	-3.5867	1.32337	0.941869	0.0260097	Medulla
Cuneiform nucleus	0.386984	1.47253	0.809556	0.228503	0.6326	0.198846	0.198846	-1.19972	1.97368	0.947698	0.02333	Midbrain
Diagonal band nucleus	0.0021991	1.0022	0.246798	7.9398e-05	0.9929	0.00309865	0.00309865	-0.481515	0.485914	0.99289	0.00309865	Pallidum
Dorsal nucleus raphe	0.762852	2.14438	0.39797	3.67435	0.0553	1.25762	1.25762	-0.0171542	1.54286	0.34844	0.457872	Midbrain
Edinger-Westphal nucleus	-0.202941	0.816327	0.507048	0.160192	0.689	0.161793	0.161793	-1.19674	0.790855	0.947698	0.02333	Midbrain
Facial motor nucleus	-0.0966888	0.907838	0.42584	0.0515537	0.8204	0.0859841	0.0859841	-0.93132	0.737942	0.947698	0.02333	Medulla
Fundus of striatum	0.117587	1.12478	0.219252	0.287631	0.5917	0.227867	0.227867	-0.312138	0.547313	0.947698	0.02333	Striatum
Gigantocellular reticular nucleus	-0.385382	0.680191	0.58539	0.433403	0.5103	0.292154	0.292154	-1.53272	0.761961	0.947698	0.02333	Medulla
Globus pallidus	0.106439	1.11231	0.147673	0.519515	0.471	0.326934	0.326934	-0.182995	0.395872	0.947698	0.02333	Pallidum
Gracile nucleus	1.87201	6.50136	1.72927	1.1719	0.279	0.554378	0.554378	-1.5173	5.26133	0.824697	0.0837057	Medulla
Gustatory areas	0.441228	1.55462	0.224764	3.85368	0.0496	1.30419	1.30419	0.000699973	0.881757	0.34844	0.457872	Isocortex
Hippocampal formation	0.43794	1.54951	0.29006	2.27957	0.1311	0.882435	0.882435	-0.130568	1.00645	0.460371	0.336892	Hippocampal formation
Hypoglossal nucleus	0.457826	1.58063	0.797493	0.32957	0.5659	0.247251	0.247251	-1.10523	2.02088	0.947698	0.02333	Medulla
Hypothalamus	-0.106835	0.898674	0.309514	0.119143	0.73	0.136697	0.136697	-0.713471	0.499801	0.947698	0.02333	Hypothalamus
Inferior olivary complex	-0.099899	0.904929	0.745377	0.0179627	0.8934	0.0489624	0.0489624	-1.56081	1.36101	0.947698	0.02333	Medulla
Intermediate reticular nucleus	0.0853071	1.08905	0.541831	0.0247881	0.8749	0.0580434	0.0580434	-0.976662	1.14728	0.947698	0.02333	Medulla
Interpeduncular nucleus	0.185143	1.20339	0.738731	0.062812	0.8021	0.0957686	0.0957686	-1.26274	1.63303	0.947698	0.02333	Midbrain
Lateral hypothalamic area	0.068461	1.07086	0.165907	0.170277	0.6799	0.167577	0.167577	-0.256711	0.393633	0.947698	0.02333	Hypothalamus
Lateral preoptic area	0.0237345	1.02402	0.127749	0.0345178	0.8526	0.0692497	0.0692497	-0.226649	0.274118	0.947698	0.02333	Hypothalamus
Lateral reticular nucleus	0.125477	1.13369	0.644509	0.0379029	0.8456	0.0728154	0.0728154	-1.13774	1.38869	0.947698	0.02333	Medulla
Lateral septal complex	-0.00943117	0.990613	0.11052	0.00728205	0.932	0.0305864	0.0305864	-0.226045	0.207183	0.94958	0.0224685	Striatum
Laterodorsal tegmental nucleus	0.190336	1.20966	1.01383	0.0352464	0.8511	0.0700295	0.0700295	-1.79673	2.1774	0.947698	0.02333	Pons
Magnocellular nucleus	0.147565	1.15901	0.254093	0.337272	0.5614	0.250721	0.250721	-0.350449	0.645579	0.947698	0.02333	Pallidum
Magnocellular reticular nucleus	-0.310155	0.733333	0.594474	0.272202	0.6019	0.220506	0.220506	-1.4753	0.854992	0.947698	0.02333	Medulla
Medial amygdalar nucleus	-0.122449	0.884751	0.305408	0.160748	0.6885	0.162116	0.162116	-0.721038	0.476141	0.947698	0.02333	Striatum
Medial habenula	0.647669	1.91108	1.0703	0.366182	0.5451	0.26353	0.26353	-1.45008	2.74541	0.947698	0.02333	Thalamus
Medial mammillary nucleus	0.87547	2.4	0.716627	1.49244	0.2218	0.653963	0.653963	-0.529093	2.28003	0.704664	0.152018	Hypothalamus
Medial preoptic area	0.153773	1.16623	0.253514	0.367925	0.5441	0.264291	0.264291	-0.343105	0.650652	0.947698	0.02333	Hypothalamus
Medial septal complex	0.0555634	1.05714	0.21965	0.0639904	0.8003	0.096749	0.096749	-0.374943	0.48607	0.947698	0.02333	Pallidum
Median preoptic nucleus	-0.0412594	0.95958	0.312763	0.0174027	0.895	0.0481536	0.0481536	-0.654263	0.571744	0.947698	0.02333	Hypothalamus
Medulla	0.202846	1.22488	0.475362	0.182089	0.6696	0.174195	0.174195	-0.728846	1.13454	0.947698	0.02333	Medulla
Medullary reticular nucleus	0.290818	1.33752	0.808771	0.129298	0.7192	0.143174	0.143174	-1.29434	1.87598	0.947698	0.02333	Medulla
Midbrain	0.348171	1.41647	0.299734	1.34931	0.2454	0.610128	0.610128	-0.239297	0.935639	0.75723	0.120772	Midbrain
Midbrain reticular nucleus	0.270614	1.31077	0.526802	0.26388	0.6075	0.216477	0.216477	-0.761898	1.30313	0.947698	0.02333	Midbrain
Motor nucleus of trigeminal	0.503843	1.65507	0.63687	0.625877	0.4289	0.367673	0.367673	-0.744399	1.75209	0.947698	0.02333	Pons
Nucleus accumbens	0.296048	1.34453	0.185407	2.5496	0.1103	0.957337	0.957337	-0.0673429	0.659438	0.435664	0.360848	Striatum
Nucleus of the lateral lemniscus	-0.691802	0.500673	0.436448	2.51245	0.113	0.947114	0.947114	-1.54722	0.163621	0.435664	0.360848	Pons
Nucleus of the solitary tract	0.127279	1.13573	0.606504	0.0440401	0.8338	0.078949	0.078949	-1.06145	1.316	0.947698	0.02333	Medulla
Nucleus prepositus	0.113329	1.12	0.794522	0.0203455	0.8866	0.0522839	0.0522839	-1.44391	1.67056	0.947698	0.02333	Medulla
Nucleus raphe magnus	0.438255	1.55	0.411315	1.13528	0.2867	0.542647	0.542647	-0.367908	1.24442	0.824697	0.0837057	Medulla
Nucleus sagulum	0.873743	2.39586	0.826042	1.11883	0.2902	0.537346	0.537346	-0.74527	2.49275	0.824697	0.0837057	Midbrain
Oculomotor nucleus	-0.697767	0.497695	0.700135	0.993247	0.319	0.496277	0.496277	-2.07001	0.674473	0.883246	0.0539181	Midbrain
Olfactory areas	-0.139467	0.869822	0.372275	0.14035	0.7079	0.150008	0.150008	-0.869113	0.590179	0.947698	0.02333	Olfactory areas
Olfactory bulb	0.987949	2.68572	0.512936	3.70974	0.0541	1.26684	1.26684	-0.0173867	1.99328	0.34844	0.457872	Olfactory areas
Olfactory tubercle	0.0950103	1.09967	0.231224	0.16884	0.6811	0.16676	0.16676	-0.358181	0.548202	0.947698	0.02333	Striatum
Orbital area, lateral part	0.480048	1.61615	0.217959	4.85088	0.0276	1.55859	1.55859	0.0528565	0.90724	0.34844	0.457872	Isocortex
Pallidum	0.0335248	1.03409	0.112119	0.0894074	0.7649	0.116377	0.116377	-0.186225	0.253274	0.947698	0.02333	Pallidum
Parabigeminal nucleus	1.36542	3.91735	0.789958	2.9876	0.0839	1.07621	1.07621	-0.182873	2.9137	0.393987	0.404518	Midbrain
Parabrachial nucleus	0.842759	2.32277	0.630894	1.78441	0.1816	0.740862	0.740862	-0.393771	2.07929	0.594357	0.225953	Pons
Paragigantocellular reticular nucleus	0.184498	1.20261	0.39111	0.222528	0.6371	0.195779	0.195779	-0.582064	0.95106	0.947698	0.02333	Medulla
Parvicellular reticular nucleus	0.0743752	1.07721	0.637075	0.0136293	0.9071	0.0423629	0.0423629	-1.17427	1.32302	0.94958	0.0224685	Medulla
Pedunculopontine nucleus	0.474175	1.60669	0.690671	0.47134	0.4924	0.307707	0.307707	-0.879516	1.82787	0.947698	0.02333	Midbrain
Periaqueductal gray	0.578238	1.78289	0.616419	0.879956	0.3482	0.458154	0.458154	-0.629921	1.7864	0.917246	0.0375144	Midbrain
Periventricular hypothalamic nucleus	-0.411228	0.662836	0.637825	0.415683	0.5191	0.28475	0.28475	-1.66134	0.838887	0.947698	0.02333	Hypothalamus
Piriform area	0.207834	1.23101	0.344049	0.364918	0.5458	0.262976	0.262976	-0.466489	0.882158	0.947698	0.02333	Olfactory areas
Pons	0.199169	1.22039	0.429985	0.214554	0.6432	0.191639	0.191639	-0.643586	1.04192	0.947698	0.02333	Pons
Pontine central gray	0.950192	2.58621	0.631062	2.26714	0.1321	0.878954	0.878954	-0.286667	2.18705	0.460371	0.336892	Pons
Pontine gray	0.395775	1.48554	0.456467	0.751759	0.3859	0.413503	0.413503	-0.498884	1.29043	0.947698	0.02333	Pons
Pontine reticular nucleus	0.0563635	1.05798	0.546704	0.010629	0.9179	0.0372112	0.0372112	-1.01516	1.12788	0.94958	0.0224685	Pons
Pontine reticular nucleus, rostral part	0.342143	1.40796	0.473148	0.522902	0.4696	0.328266	0.328266	-0.585211	1.2695	0.947698	0.02333	Pons
Posterior hypothalamic nucleus	-0.10763	0.89796	0.628407	0.0293351	0.864	0.0634824	0.0634824	-1.33928	1.12402	0.947698	0.02333	Hypothalamus
Primary auditory area	0.170255	1.18561	0.372807	0.208561	0.6479	0.188493	0.188493	-0.560434	0.900944	0.947698	0.02333	Isocortex
Primary motor area	0.357724	1.43007	0.188037	3.61917	0.0571	1.24323	1.24323	-0.0108221	0.726269	0.34844	0.457872	Isocortex
Primary somatosensory area, barrel field	0.400323	1.49231	0.194845	4.22128	0.0399	1.39881	1.39881	0.0184346	0.782212	0.34844	0.457872	Isocortex
Primary somatosensory area, lower limb	0.471111	1.60177	0.219136	4.62188	0.0316	1.50077	1.50077	0.041612	0.90061	0.34844	0.457872	Isocortex
Primary somatosensory area, mouth	0.301876	1.35239	0.140283	4.6307	0.0314	1.503	1.503	0.0269261	0.576825	0.34844	0.457872	Isocortex
Primary somatosensory area, nose	0.310819	1.36454	0.177373	3.07071	0.0797	1.09846	1.09846	-0.0368265	0.658465	0.391328	0.40746	Isocortex
Primary somatosensory area, trunk	0.594465	1.81206	0.33631	3.12445	0.0771	1.1128	1.1128	-0.0646901	1.25362	0.391328	0.40746	Isocortex
Primary somatosensory area, upper limb	0.341182	1.40661	0.171314	3.96632	0.0464	1.3333	1.3333	0.00541328	0.676951	0.34844	0.457872	Isocortex
Primary visual area	0.620553	1.85996	0.297951	4.33777	0.0373	1.42857	1.42857	0.0365785	1.20453	0.34844	0.457872	Isocortex
Principal sensory nucleus of the trigeminal	0.170482	1.18588	0.847984	0.0404186	0.8407	0.0753773	0.0753773	-1.49154	1.8325	0.947698	0.02333	Pons
Red nucleus	-0.156452	0.855172	0.537351	0.084771	0.7709	0.112983	0.112983	-1.20964	0.896736	0.947698	0.02333	Midbrain
Reticular nucleus of the thalamus	-0.0942273	0.910076	0.533656	0.0311768	0.8598	0.0655791	0.0655791	-1.14017	0.951718	0.947698	0.02333	Thalamus
Retrosplenial area, dorsal part	0.529153	1.69749	0.27506	3.7009	0.0544	1.26454	1.26454	-0.0099546	1.06826	0.34844	0.457872	Isocortex
Retrosplenial area, lateral agranular part	0.636986	1.89077	0.351602	3.28214	0.07	1.15467	1.15467	-0.052141	1.32611	0.378202	0.422276	Isocortex
Retrosplenial area, ventral part	0.396186	1.48615	0.291827	1.8431	0.1746	0.757985	0.757985	-0.175784	0.968157	0.589236	0.229711	Isocortex
Secondary motor area	0.439586	1.55206	0.204946	4.60051	0.032	1.49536	1.49536	0.0378979	0.841273	0.34844	0.457872	Isocortex
Spinal nucleus of the trigeminal	0.29468	1.3427	0.561644	0.275283	0.5998	0.221986	0.221986	-0.806122	1.39548	0.947698	0.02333	Medulla
Striatum	0.0309145	1.0314	0.0991702	0.0971765	0.7552	0.121912	0.121912	-0.163456	0.225285	0.947698	0.02333	Striatum
Sublaterodorsal nucleus	0.54706	1.72816	0.844889	0.419247	0.5173	0.286247	0.286247	-1.10889	2.20301	0.947698	0.02333	Pons
Subparafascicular nucleus	0.693099	1.9999	0.986005	0.494119	0.4821	0.316867	0.316867	-1.23944	2.62563	0.947698	0.02333	Thalamus
Substantia innominata	0.155774	1.16856	0.0951187	2.68198	0.1015	0.993579	0.993579	-0.0306557	0.342203	0.421572	0.375128	Pallidum
Substantia nigra, reticular part	0.0461216	1.0472	0.321789	0.0205431	0.886	0.0525513	0.0525513	-0.584573	0.676816	0.947698	0.02333	Midbrain
Superior colliculus	-0.190043	0.826923	0.580225	0.107278	0.7433	0.128857	0.128857	-1.32726	0.947177	0.947698	0.02333	Midbrain
Superior olivary complex	-0.118272	0.888454	0.220542	0.287595	0.5918	0.22785	0.22785	-0.550527	0.313982	0.947698	0.02333	Pons
Supplemental somatosensory area	0.335639	1.39883	0.201204	2.78274	0.0953	1.02098	1.02098	-0.0587128	0.729991	0.41163	0.385493	Isocortex
Supramammillary nucleus	-0.0540619	0.947373	0.585272	0.00853233	0.9264	0.0331998	0.0331998	-1.20117	1.09305	0.94958	0.0224685	Hypothalamus
Supratrigeminal nucleus	0.25478	1.29018	0.582997	0.190984	0.6621	0.179077	0.179077	-0.887873	1.39743	0.947698	0.02333	Pons
Tegmental reticular nucleus	0.736882	2.08941	0.283648	6.74895	0.0094	2.02778	2.02778	0.180942	1.29282	0.34844	0.457872	Pons
Thalamus	-0.0907535	0.913243	0.347714	0.0681212	0.7941	0.100129	0.100129	-0.77226	0.590753	0.947698	0.02333	Thalamus
Ventral posterolateral nucleus of the thalamus	-0.179201	0.835938	0.413417	0.187891	0.6647	0.177389	0.177389	-0.989483	0.63108	0.947698	0.02333	Thalamus
Ventral posteromedial nucleus of the thalamus	0.097855	1.1028	0.598839	0.0267021	0.8702	0.0603823	0.0603823	-1.07585	1.27156	0.947698	0.02333	Thalamus
Ventral tegmental area	-0.740938	0.476667	0.395942	3.50187	0.0613	1.21254	1.21254	-1.51697	0.0350946	0.34844	0.457872	Midbrain
Ventromedial hypothalamic nucleus	0.959776	2.61111	0.616374	2.42466	0.1194	0.922853	0.922853	-0.248296	2.16785	0.444809	0.351827	Hypothalamus
Vestibular nuclei	0.284155	1.32864	0.664055	0.183105	0.6687	0.174757	0.174757	-1.01737	1.58568	0.947698	0.02333	Medulla
Visceral area	0.443934	1.55883	0.221481	4.01757	0.045	1.34651	1.34651	0.00983886	0.87803	0.34844	0.457872	Isocortex
