# Supplementary material for: Mesoscopic analysis of GABAergic marker expression in acetylcholine neurons in the whole mouse brain
Source: iScience. 2025 Dec 24;29(1):114531. doi: 10.1016/j.isci.2025.114531 (PMC12814434; doi:10.1016/j.isci.2025.114531)
Supplement: Table S5. Comparison of cell count ratio by composite region for CVA male vs. female, related to Figure S9 [file mmc5.xlsx]

## Sheet: Sheet1
Composite region	Estimate	Exp(Estimate)	Std Error	Wald ChiSquare	Prob > ChiSquare	Lower 95%	Upper 95%	FDR Adj Pvalue	-Log10[FDR Adj Pvalue]
Agranular insular area, dorsal part	-0.15725	0.85449	0.188581	0.695318	0.4044	-0.526863	0.212363	0.740187	0.130658	Isocortex
Anterior amygdalar area	-0.330891	0.718284	0.21832	2.29711	0.1296	-0.75879	0.0970086	0.460865	0.336426	Striatum
Anterior cingulate area, dorsal part	-0.484568	0.615964	0.220325	4.83707	0.0279	-0.916396	-0.0527391	0.250688	0.600867	Isocortex
Anterior cingulate area, ventral part	-0.271598	0.762161	0.271744	0.998924	0.3176	-0.804207	0.261011	0.688041	0.162385	Isocortex
Anterior hypothalamic nucleus	0.109062	1.11523	0.414983	0.0690696	0.7927	-0.70429	0.922414	0.910758	0.0405972	Hypothalamus
Anterior olfactory nucleus	0.160878	1.17454	0.230647	0.486515	0.4855	-0.291182	0.612937	0.771066	0.112908	Olfactory areas
Anteroventral preoptic nucleus	0.178075	1.19492	0.427135	0.173811	0.6767	-0.659093	1.01524	0.849868	0.0706486	Hypothalamus
Arcuate hypothalamic nucleus	-0.342295	0.710138	0.217187	2.48391	0.115	-0.767973	0.0833825	0.460865	0.336426	Hypothalamus
Bed nuclei of the stria terminalis	0.618479	1.8561	0.258813	5.71056	0.0169	0.111215	1.12574	0.202358	0.693879	Pallidum
Caudoputamen	-0.444926	0.640872	0.190367	5.46249	0.0194	-0.818039	-0.0718127	0.209833	0.678126	Striatum
Central amygdalar nucleus	-0.192417	0.824963	0.181967	1.11815	0.2903	-0.549066	0.164232	0.688041	0.162385	Striatum
Cochlear nuclei	-1.74691	0.174312	0.689737	6.41465	0.0113	-3.09877	-0.395049	0.152796	0.815887	Medulla
Cuneate nucleus	0.753809	2.12508	1.28551	0.34385	0.5576	-1.76575	3.27337	0.776715	0.109738	Medulla
Cuneiform nucleus	1.20105	3.32361	0.687626	3.05083	0.0807	-0.146671	2.54877	0.460865	0.336426	Midbrain
Diagonal band nucleus	-0.653092	0.520434	0.288313	5.13123	0.0235	-1.21817	-0.0880099	0.230718	0.636919	Pallidum
Dorsal nucleus raphe	0.289704	1.33603	0.497219	0.33948	0.5601	-0.684827	1.26423	0.776715	0.109738	Midbrain
Edinger-Westphal nucleus	0.0896122	1.09375	0.52797	0.0288081	0.8652	-0.94519	1.12441	0.963341	0.01622	Midbrain
Facial motor nucleus	-0.0717741	0.930741	0.243585	0.0868231	0.7683	-0.549192	0.405643	0.910758	0.0405972	Medulla
Fundus of striatum	-0.620206	0.537834	0.194445	10.1736	0.0014	-1.00131	-0.2391	0.0677911	1.16883	Striatum
Gigantocellular reticular nucleus	-0.475598	0.621513	0.311083	2.33738	0.1263	-1.08531	0.134112	0.460865	0.336426	Medulla
Globus pallidus	-0.182032	0.833574	0.173384	1.10225	0.2938	-0.521859	0.157794	0.688041	0.162385	Pallidum
Gracile nucleus	2.28221	9.79835	1.58105	2.08363	0.1489	-0.816593	5.38102	0.460865	0.336426	Medulla
Gustatory areas	-0.114595	0.891727	0.16195	0.500686	0.4792	-0.432012	0.202822	0.771066	0.112908	Isocortex
Hippocampal formation	-0.338585	0.712779	0.18899	3.20963	0.0732	-0.708999	0.0318297	0.460865	0.336426	Hippocampal formation
Hypoglossal nucleus	0.419405	1.52106	0.62591	0.448998	0.5028	-0.807355	1.64617	0.776715	0.109738	Medulla
Hypothalamus	0.0249575	1.02527	0.137833	0.0327864	0.8563	-0.24519	0.295105	0.963341	0.01622	Hypothalamus
Inferior olivary complex	0.57145	1.77083	0.588455	0.94304	0.3315	-0.5819	1.7248	0.688041	0.162385	Medulla
Intermediate reticular nucleus	-0.282178	0.75414	0.346294	0.663981	0.4152	-0.960901	0.396546	0.747285	0.126514	Medulla
Interpeduncular nucleus	0.120865	1.12847	0.444095	0.074071	0.7855	-0.749545	0.991274	0.910758	0.0405972	Midbrain
Lateral hypothalamic area	-0.138288	0.870848	0.215754	0.410818	0.5216	-0.561157	0.284582	0.776715	0.109738	Hypothalamus
Lateral preoptic area	-0.117039	0.889551	0.181692	0.414944	0.5195	-0.473149	0.239071	0.776715	0.109738	Hypothalamus
Lateral reticular nucleus	-0.0807337	0.922439	0.792445	0.0103794	0.9189	-1.6339	1.47243	0.972903	0.0119306	Medulla
Lateral septal complex	-0.146823	0.863447	0.196633	0.557538	0.4553	-0.532217	0.238571	0.767031	0.115187	Striatum
Laterodorsal tegmental nucleus	0.384412	1.46875	0.530568	0.524942	0.4687	-0.655482	1.4243	0.767031	0.115187	Pons
Magnocellular nucleus	-0.651768	0.521123	0.242096	7.24792	0.0071	-1.12627	-0.17727	0.12777	0.893571	Pallidum
Magnocellular reticular nucleus	-0.0267724	0.973583	0.306966	0.00760666	0.9305	-0.628414	0.574869	0.97567	0.0106972	Medulla
Medial amygdalar nucleus	0.257829	1.29412	0.23195	1.23559	0.2663	-0.196785	0.712443	0.668904	0.174636	Striatum
Medial habenula	10.2258	27606	85.8043	0.0142028	0.9051	-157.948	178.399	0.967868	0.0141837	Thalamus
Medial mammillary nucleus	0.379713	1.46186	0.452487	0.704204	0.4014	-0.507145	1.26657	0.740187	0.130658	Hypothalamus
Medial preoptic area	0.107391	1.11337	0.198546	0.292557	0.5886	-0.281753	0.496534	0.794592	0.0998559	Hypothalamus
Medial septal complex	-0.211263	0.809561	0.284202	0.552578	0.4573	-0.768289	0.345762	0.767031	0.115187	Pallidum
Median preoptic nucleus	0.00752056	1.00755	0.216393	0.00120785	0.9723	-0.416603	0.431644	0.981363	0.00817054	Hypothalamus
Medulla	-0.158861	0.853115	0.354829	0.200446	0.6544	-0.854313	0.53659	0.841321	0.075038	Medulla
Medullary reticular nucleus	-0.19233	0.825035	0.640233	0.0902437	0.7639	-1.44716	1.0625	0.910758	0.0405972	Medulla
Midbrain	-0.0309677	0.969507	0.196016	0.0249596	0.8745	-0.415152	0.353216	0.963699	0.0160585	Midbrain
Midbrain reticular nucleus	0.18447	1.20258	0.144325	1.63368	0.2012	-0.0984025	0.467343	0.557156	0.254023	Midbrain
Motor nucleus of trigeminal	0.219849	1.24589	0.432372	0.258543	0.6111	-0.627584	1.06728	0.81483	0.0889329	Pons
Nucleus accumbens	-0.276678	0.758299	0.193908	2.03591	0.1536	-0.65673	0.103374	0.460865	0.336426	Striatum
Nucleus of the lateral lemniscus	-0.646117	0.524077	0.239705	7.26551	0.007	-1.11593	-0.176303	0.12777	0.893571	Pons
Nucleus of the solitary tract	-0.58123	0.55921	0.693713	0.702	0.4021	-1.94088	0.778422	0.740187	0.130658	Medulla
Nucleus prepositus	-0.066585	0.935583	0.529505	0.0158129	0.8999	-1.1044	0.971226	0.967868	0.0141837	Medulla
Nucleus raphe magnus	0.336286	1.39974	0.39628	0.720136	0.3961	-0.440408	1.11298	0.740187	0.130658	Medulla
Nucleus sagulum	0.446264	1.56246	0.821583	0.29504	0.587	-1.16401	2.05654	0.794592	0.0998559	Midbrain
Oculomotor nucleus	0.00956945	1.00962	0.576993	0.000275063	0.9868	-1.12132	1.14045	0.986768	0.00578509	Midbrain
Olfactory areas	0.152136	1.16432	0.191592	0.630535	0.4272	-0.223378	0.52765	0.756282	0.121316	Olfactory areas
Olfactory bulb	0.836636	2.30859	0.492751	2.88282	0.0895	-0.129139	1.80241	0.460865	0.336426	Olfactory areas
Olfactory tubercle	-0.140527	0.8689	0.238084	0.348383	0.555	-0.607163	0.32611	0.776715	0.109738	Striatum
Orbital area, lateral part	-0.605075	0.546034	0.211814	8.16034	0.0043	-1.02022	-0.189927	0.115604	0.937026	Isocortex
Pallidum	-0.19705	0.82115	0.168799	1.36273	0.2431	-0.52789	0.133791	0.625025	0.204103	Pallidum
Parabigeminal nucleus	-1.72277	0.17857	1.17109	2.1641	0.1413	-4.01806	0.572516	0.460865	0.336426	Midbrain
Parabrachial nucleus	0.14951	1.16127	0.474374	0.0993344	0.7526	-0.780246	1.07927	0.910758	0.0405972	Pons
Paragigantocellular reticular nucleus	0.210936	1.23483	0.425306	0.245979	0.6199	-0.622648	1.04452	0.816481	0.0880541	Medulla
Parvicellular reticular nucleus	-0.105838	0.899571	0.389471	0.0738465	0.7858	-0.869186	0.657511	0.910758	0.0405972	Medulla
Pedunculopontine nucleus	0.223151	1.25001	0.356138	0.39261	0.5309	-0.474867	0.921169	0.776715	0.109738	Midbrain
Periaqueductal gray	0.387365	1.47309	0.325154	1.41926	0.2335	-0.249925	1.02466	0.625025	0.204103	Midbrain
Periventricular hypothalamic nucleus	0.348037	1.41628	0.33999	1.0479	0.306	-0.318331	1.01441	0.688041	0.162385	Hypothalamus
Piriform area	-0.148668	0.861856	0.160842	0.854348	0.3553	-0.463912	0.166577	0.71065	0.148344	Olfactory areas
Pons	-0.208412	0.811872	0.217038	0.922091	0.3369	-0.6338	0.216975	0.688041	0.162385	Pons
Pontine central gray	0.13077	1.13971	0.275353	0.225548	0.6348	-0.408912	0.670452	0.826063	0.082987	Pons
Pontine gray	-0.644347	0.525005	0.597792	1.16182	0.2811	-1.816	0.527304	0.688041	0.162385	Pons
Pontine reticular nucleus	0.10332	1.10885	0.238213	0.188121	0.6645	-0.363569	0.570209	0.844287	0.0735099	Pons
Pontine reticular nucleus, rostral part	0.106944	1.11287	0.283647	0.142153	0.7061	-0.448994	0.662882	0.8766	0.0571988	Pons
Posterior hypothalamic nucleus	0.227639	1.25563	0.155854	2.13332	0.1441	-0.0778293	0.533106	0.460865	0.336426	Hypothalamus
Primary auditory area	-0.780295	0.458271	0.250342	9.71518	0.0018	-1.27096	-0.289634	0.0677911	1.16883	Isocortex
Primary motor area	-0.265273	0.766996	0.168527	2.47769	0.1155	-0.59558	0.0650342	0.460865	0.336426	Isocortex
Primary somatosensory area, barrel field	-0.49876	0.607284	0.327183	2.32381	0.1274	-1.14003	0.142507	0.460865	0.336426	Isocortex
Primary somatosensory area, lower limb	-0.413817	0.661122	0.242724	2.90664	0.0882	-0.889547	0.0619134	0.460865	0.336426	Isocortex
Primary somatosensory area, mouth	-0.251214	0.777856	0.132328	3.60398	0.0576	-0.510573	0.00814482	0.415019	0.381932	Isocortex
Primary somatosensory area, nose	-0.341864	0.710445	0.130403	6.8728	0.0088	-0.597448	-0.0862794	0.135027	0.869579	Isocortex
Primary somatosensory area, trunk	-0.531688	0.587612	0.369856	2.06656	0.1506	-1.25659	0.193217	0.460865	0.336426	Isocortex
Primary somatosensory area, upper limb	-0.433778	0.648056	0.216877	4.00044	0.0455	-0.85885	-0.00870655	0.377904	0.422618	Isocortex
Primary visual area	-0.547639	0.578313	0.379802	2.07909	0.1493	-1.29204	0.196759	0.460865	0.336426	Isocortex
Principal sensory nucleus of the trigeminal	-0.315255	0.729603	0.542221	0.338044	0.561	-1.37799	0.747478	0.776715	0.109738	Pons
Red nucleus	0.457502	1.58012	0.286479	2.55036	0.1103	-0.103986	1.01899	0.460865	0.336426	Midbrain
Reticular nucleus of the thalamus	0.268039	1.3074	0.430183	0.388231	0.5332	-0.575103	1.11118	0.776715	0.109738	Thalamus
Retrosplenial area, dorsal part	-0.482706	0.617111	0.304729	2.50922	0.1132	-1.07996	0.114552	0.460865	0.336426	Isocortex
Retrosplenial area, lateral agranular part	-0.539226	0.5832	0.323751	2.77408	0.0958	-1.17377	0.0953148	0.460865	0.336426	Isocortex
Retrosplenial area, ventral part	-0.332995	0.716774	0.241796	1.89661	0.1685	-0.806907	0.140916	0.491717	0.308285	Isocortex
Secondary motor area	-0.151321	0.859571	0.168451	0.806959	0.369	-0.48148	0.178837	0.724623	0.139888	Isocortex
Spinal nucleus of the trigeminal	-0.0528814	0.948492	0.424144	0.0155446	0.9008	-0.884189	0.778426	0.967868	0.0141837	Medulla
Striatum	-0.192125	0.825204	0.191728	1.00415	0.3163	-0.567905	0.183655	0.688041	0.162385	Striatum
Sublaterodorsal nucleus	-0.0219789	0.978261	0.519402	0.00179063	0.9662	-1.03999	0.99603	0.981363	0.00817054	Pons
Subparafascicular nucleus	0.4173	1.51786	0.534511	0.609512	0.435	-0.630323	1.46492	0.757692	0.120507	Thalamus
Substantia innominata	-0.266576	0.765997	0.186088	2.05215	0.152	-0.631301	0.0981486	0.460865	0.336426	Pallidum
Substantia nigra, reticular part	0.268728	1.3083	0.367435	0.534888	0.4646	-0.451432	0.988888	0.767031	0.115187	Midbrain
Superior colliculus	-0.820929	0.440023	0.264128	9.66015	0.0019	-1.33861	-0.303249	0.0677911	1.16883	Midbrain
Superior olivary complex	-0.0390006	0.96175	0.199961	0.0380409	0.8454	-0.430917	0.352916	0.961042	0.0172576	Pons
Supplemental somatosensory area	-0.270669	0.762869	0.139521	3.76355	0.0524	-0.544125	0.00278725	0.404084	0.393528	Isocortex
Supramammillary nucleus	-0.730035	0.481892	0.503076	2.10581	0.1467	-1.71605	0.255977	0.460865	0.336426	Hypothalamus
Supratrigeminal nucleus	0.620827	1.86047	0.478769	1.68147	0.1947	-0.317542	1.5592	0.55344	0.256929	Pons
Tegmental reticular nucleus	0.298477	1.3478	0.494836	0.363829	0.5464	-0.671385	1.26834	0.776715	0.109738	Pons
Thalamus	0.293459	1.34106	0.248796	1.39127	0.2382	-0.194171	0.78109	0.625025	0.204103	Thalamus
Ventral posterolateral nucleus of the thalamus	-0.571189	0.564854	0.595721	0.919334	0.3376	-1.73878	0.596403	0.688041	0.162385	Thalamus
Ventral posteromedial nucleus of the thalamus	-0.0422326	0.958647	0.601942	0.00492251	0.9441	-1.22202	1.13755	0.980376	0.00860729	Thalamus
Ventral tegmental area	-0.0888489	0.914984	0.244198	0.132379	0.716	-0.567469	0.389771	0.878701	0.056159	Midbrain
Ventromedial hypothalamic nucleus	-0.00999296	0.990057	0.201272	0.00246502	0.9604	-0.404479	0.384493	0.981363	0.00817054	Hypothalamus
Vestibular nuclei	-0.476888	0.620712	0.482576	0.976567	0.323	-1.42272	0.468943	0.688041	0.162385	Medulla
Visceral area	-0.234786	0.79074	0.15115	2.41284	0.1203	-0.531034	0.0614623	0.460865	0.336426	Isocortex
