# Supplementary material for: Mesoscopic analysis of GABAergic marker expression in acetylcholine neurons in the whole mouse brain
Source: iScience. 2025 Dec 24;29(1):114531. doi: 10.1016/j.isci.2025.114531 (PMC12814434; doi:10.1016/j.isci.2025.114531)
Supplement: Table S7. Comparison of cell count by composite region at chosen threshold for WT, CKO, CGA, and CVA, related to Figures 2, 6, S8, and S9 [file mmc7.xlsx]

## Sheet: Sheet1
Group	Animal	Threshold	Hippocampal formation	Anterior hypothalamic nucleus	Anteroventral preoptic nucleus	Arcuate hypothalamic nucleus	Hypothalamus	Lateral hypothalamic area	Lateral preoptic area	Medial mammillary nucleus	Medial preoptic area	Median preoptic nucleus	Periventricular hypothalamic nucleus	Posterior hypothalamic nucleus	Supramammillary nucleus	Ventromedial hypothalamic nucleus	Agranular insular area, dorsal part	Anterior cingulate area, dorsal part	Anterior cingulate area, ventral part	Gustatory areas	Orbital area, lateral part	Primary auditory area	Primary motor area	Primary somatosensory area, barrel field	Primary somatosensory area, lower limb	Primary somatosensory area, mouth	Primary somatosensory area, nose	Primary somatosensory area, trunk	Primary somatosensory area, upper limb	Primary visual area	Retrosplenial area, dorsal part	Retrosplenial area, lateral agranular part	Retrosplenial area, ventral part	Secondary motor area	Supplemental somatosensory area	Visceral area	Cochlear nuclei	Cuneate nucleus	Facial motor nucleus	Gigantocellular reticular nucleus	Gracile nucleus	Hypoglossal nucleus	Inferior olivary complex	Intermediate reticular nucleus	Lateral reticular nucleus	Magnocellular reticular nucleus	Medulla	Medullary reticular nucleus	Nucleus of the solitary tract
CGA_female	CGA5_a1f	160000	82	92	5	5	179	352	314	2	286	55	27	4	0	15	37	34	14	31	31	22	141	92	21	141	62	31	83	57	24	8	46	154	179	45	0	0	72	278	0	1	25	249	7	79	155	0	0
CGA_female	CGA5_a2f	200000	33	25	22	5	150	886	519	9	306	74	17	1	2	1	24	28	5	27	18	17	181	113	40	114	56	21	68	119	59	20	54	155	133	23	0	0	123	6	0	2	12	344	0	75	128	2	8
CGA_female	CGA5_a4f	180000	74	33	19	4	169	537	497	4	365	106	7	2	1	0	49	21	16	23	35	14	180	59	30	141	52	7	52	92	26	8	10	203	92	21	0	1	201	8	0	472	24	417	14	4	701	406	14
CGA_female	CGA6_a1f	200000	150	2	0	25	146	235	516	0	25	2	1	3	4	1	69	67	46	47	60	23	298	228	67	182	86	37	139	147	109	37	159	266	236	50	1	0	124	22	0	278	28	206	5	19	445	26	37
CGA_female	CGA6_a2f	160000	127	7	7	1	93	313	507	2	155	67	5	0	0	0	79	43	39	44	71	24	263	221	69	171	59	45	109	352	99	68	135	249	200	62	0	0	35	10	0	22	1	25	15	7	55	13	1
CGA_female	CGA6_a3f	200000	233	10	11	72	368	324	597	9	144	52	23	6	5	9	97	89	97	53	143	89	486	288	113	281	133	70	197	490	204	120	231	512	352	67	1	0	283	101	0	346	23	403	59	7	688	148	81
CGA_female	CGA6_a4f	200000	210	54	57	52	431	591	643	39	362	173	75	15	4	24	99	95	67	69	43	82	409	274	94	260	145	72	156	507	218	119	253	529	361	74	4	8	429	442	1	596	88	1549	43	44	1465	675	114
CGA_female	CGA7_a1f	160000	79	53	4	8	120	250	696	1	295	63	6	6	0	10	42	28	22	35	46	6	187	104	31	121	45	2	63	63	41	13	82	135	113	29	0	0	77	3	0	0	6	10	1	2	80	0	0
CGA_female	CGA8_a1f	180000	123	156	51	12	455	532	486	30	328	49	12	7	2	34	61	16	11	41	33	36	309	173	78	174	62	52	112	258	101	57	103	316	193	53	5	11	567	270	12	322	50	1114	68	71	1550	224	155
CGA_male	CGA2_a1m	160000	25	23	11	3	57	266	516	0	140	39	1	0	0	2	14	17	10	12	22	9	145	97	21	102	44	9	62	45	27	11	42	159	118	21	0	1	45	16	0	5	0	56	1	0	87	36	40
CGA_male	CGA2_a3m	160000	50	22	58	7	105	430	495	0	239	108	2	0	0	4	42	20	10	20	36	3	140	119	17	131	53	11	78	66	40	14	70	160	125	29	2	0	131	58	0	6	0	83	1	1	98	3	14
CGA_male	CGA2_a4m	140000	35	40	33	0	56	320	468	1	96	75	0	0	0	0	28	19	21	8	28	26	130	104	45	105	57	29	80	87	45	13	64	115	97	20	10	0	59	169	0	2	0	133	9	26	207	38	13
CGA_male	CGA2_a5m	140000	34	142	11	4	169	639	253	0	216	39	29	3	0	1	28	16	8	13	21	10	123	111	29	120	39	15	54	90	49	18	48	118	105	11	16	0	54	73	0	5	6	82	7	26	119	8	16
CGA_male	CGA2_a6m	140000	79	162	33	0	210	408	296	0	267	45	47	1	1	0	53	22	12	29	30	40	201	108	43	142	75	21	86	137	62	31	94	171	153	38	31	0	52	61	0	2	0	119	0	6	139	2	24
CGA_male	CGA4_a1m	140000	43	37	33	27	265	284	627	2	86	25	0	1	2	4	24	30	18	17	57	16	137	79	30	88	30	6	58	129	44	22	69	125	82	22	0	0	147	21	0	132	12	105	96	12	157	25	9
CGA_male	CGA4_a4m	140000	87	10	68	22	345	416	672	4	244	94	10	2	5	3	45	36	27	34	37	28	197	130	38	132	61	26	86	169	59	36	79	198	159	27	2	1	208	233	0	308	51	304	10	73	728	75	49
CGA_male	CGA7_a3m	180000	117	35	112	54	570	496	743	15	364	94	52	11	6	11	38	25	12	43	27	46	199	72	45	107	51	19	53	122	66	29	72	168	143	25	46	17	368	493	0	200	178	1216	24	187	1181	247	72
CGA_male	CGA8_a1m	160000	247	159	39	109	572	495	593	18	291	149	120	31	5	11	97	85	50	62	39	86	444	220	71	245	103	50	139	276	127	64	184	409	347	79	86	43	1041	552	2	630	37	1866	39	89	1584	683	124
CVA_female	CVA_18_3f	60000	800	326	26	339	631	744	332	5	185	67	223	77	12	108	365	141	167	209	171	237	1619	891	309	779	387	134	505	823	536	273	521	1742	1261	306	129	33	525	179	18	63	6	385	81	29	907	196	277
CVA_female	CVA_20_1f	60000	1714	126	142	248	718	686	746	8	484	120	156	158	100	36	906	550	64	456	424	352	3448	1876	732	1706	490	420	1224	2176	1180	508	1708	4414	2230	570	44	52	660	340	76	88	8	548	36	40	1564	304	476
CVA_female	CVA_20_2f	50000	2302	624	32	380	1362	1472	686	6	526	180	622	210	36	180	1108	732	520	622	608	146	3664	1958	766	1840	842	500	1036	2420	1334	914	2400	4102	2978	756	28	0	588	304	0	144	26	360	0	58	606	14	16
CVA_female	CVA_22_1f	50000	954	92	7	114	794	352	217	17	199	46	213	129	2	47	489	310	325	404	245	201	1708	74	181	946	251	2	266	186	53	21	265	2008	1266	351	7	0	280	159	0	102	3	525	7	6	512	76	75
CVA_female	CVA_22_2f	50000	788	79	1	82	420	317	319	21	226	53	71	86	6	60	573	443	338	369	301	170	1702	819	276	1060	450	97	549	384	416	113	936	1814	1414	443	5	0	478	73	0	0	5	158	0	10	216	0	10
CVA_female	CVA_22_3f	50000	392	339	4	125	837	1057	482	5	335	73	203	82	5	48	413	578	410	365	231	273	1884	92	153	1102	394	75	540	29	114	58	551	2163	1132	411	1	0	97	90	0	3	0	130	0	7	57	4	0
CVA_female	CVA_25_1f	60000	1598	58	50	182	736	472	634	6	486	112	74	222	2	86	864	910	652	730	336	34	3654	1052	734	1526	488	466	1220	1062	1068	420	1784	4452	2120	762	22	0	1524	374	0	200	18	886	46	52	1568	354	68
CVA_female	CVA_25_2f	40000	792	822	20	169	547	309	323	1	191	43	167	151	2	132	486	431	455	469	225	52	1134	265	116	781	319	137	169	247	305	309	973	1462	1435	419	27	0	530	173	0	79	2	360	75	34	694	13	132
CVA_male	CVA_18_1m	70000	1908	50	6	696	792	832	802	2	420	102	332	118	52	150	808	798	518	492	662	634	3300	2060	752	1630	796	500	1198	2382	1172	516	1678	3302	2716	556	12	0	344	50	0	0	0	70	0	26	130	0	0
CVA_male	CVA_24_1m	50000	1288	71	13	233	353	342	339	0	156	37	17	71	1	116	359	723	366	307	392	240	2261	1347	444	1208	517	239	883	804	712	332	1245	2374	1706	508	0	0	353	305	0	50	19	337	30	14	392	76	9
CVA_male	CVA_24_2m	40000	1156	167	31	290	755	471	348	8	244	59	88	129	42	51	710	595	290	372	191	334	2019	1058	418	1146	427	250	762	1648	1001	610	1289	2421	1739	493	228	6	438	456	1	44	2	541	9	20	777	103	327
CVA_male	CVA_24_3m	60000	2710	962	66	370	1074	1066	688	2	292	100	264	98	60	110	1152	1208	650	802	892	794	4646	2486	992	2138	766	654	1630	2528	1732	1038	2232	4744	3656	1088	1294	12	904	614	2	146	4	870	86	54	1624	300	420
CVA_male	CVA_24_4m	50000	1312	513	18	174	904	639	275	2	139	28	53	93	70	59	381	218	56	408	233	422	2192	1126	493	1276	534	301	738	970	618	396	601	2841	1978	438	227	0	531	150	0	95	0	441	135	41	894	156	155
CVA_male	CVA_26_1m	50000	1302	366	34	150	660	1247	392	19	225	111	126	88	26	81	700	689	415	397	551	278	2452	1328	540	1247	606	380	847	1730	979	658	1299	2659	1780	495	23	21	621	253	9	127	3	616	8	9	1315	190	531
CVA_male	CVA_26_2m	50000	1444	352	30	275	740	1099	460	16	245	99	237	125	26	85	608	813	579	379	588	256	2647	1459	447	1370	660	295	935	1700	835	483	1528	2454	2036	550	22	5	773	590	0	40	16	1210	35	62	1295	310	299
CVA_male	CVA_27_1m	60000	2316	84	54	244	784	850	760	6	590	134	164	196	104	64	1344	1370	586	788	982	468	4718	1374	1044	2302	602	690	1512	2042	1410	688	2708	5144	3126	964	34	0	914	50	0	0	2	30	8	40	208	14	2
CVA_male	CVA_27_2m	50000	1646	98	16	198	626	560	746	0	390	82	36	88	24	64	1044	1258	784	748	890	260	3884	1112	532	1984	894	242	1254	486	908	448	2008	3814	2194	806	20	0	890	458	0	30	0	882	0	20	1302	166	410
CVA_male	CVA_27_3m	50000	1294	101	27	255	682	658	444	4	254	109	209	104	23	100	507	638	563	387	436	310	2541	1114	515	1351	569	344	867	1547	773	438	1348	2468	1740	453	26	6	520	477	0	26	2	559	21	17	1036	141	203
VCVT_CKO	VCVT_50_1	160000	18	17	30	48	167	357	570	8	117	20	12	62	16	1	13	15	4	23	27	11	259	115	65	97	16	27	71	130	32	32	28	209	87	23	1	2	489	195	0	1	1	1102	0	63	404	0	2
VCVT_CKO	VCVT_66_3	160000	254	5	9	12	167	579	816	21	411	86	7	128	8	17	86	61	48	120	83	64	560	365	144	470	134	98	197	448	181	130	194	582	455	85	2210	0	292	460	0	0	93	1585	43	355	1372	3	12
VCVT_CKO	VCVT_80_1	200000	316	306	14	66	522	574	500	80	165	35	56	182	92	49	98	114	84	98	85	94	527	367	100	383	150	58	195	299	161	82	231	519	505	116	17	64	846	541	0	527	246	1916	60	211	2325	407	155
VCVT_CKO	VCVT_84_3m	200000	233	11	63	93	454	700	638	28	284	67	82	251	55	30	115	150	100	80	120	107	587	367	139	409	205	91	214	397	283	113	254	676	480	89	336	363	1064	261	43	747	187	1920	36	374	2172	242	289
VCVT_CKO	VCVT_84_4m	220000	125	13	30	105	274	379	531	8	148	29	106	111	1	144	79	85	26	54	53	57	407	281	89	301	142	62	200	394	140	59	239	399	321	52	191	120	144	1656	18	374	49	2054	38	151	2372	172	394
VCVT_CKO	VCVT_94_5m	160000	65	23	6	97	455	426	613	32	135	19	40	49	57	26	34	22	39	7	59	13	306	129	46	156	57	12	98	66	43	7	80	241	130	22	48	27	637	640	1	789	228	3120	190	700	4467	1027	311
VCVT_CKO	VCVT_97_7f	180000	116	19	39	8	275	436	543	28	255	66	9	71	12	2	81	71	20	43	50	39	258	213	75	251	118	32	135	255	118	50	148	445	268	41	15	295	1000	738	2	717	301	1929	86	816	3716	595	177
VCVT_CKO	VCVT_99_1m	160000	114	17	25	79	401	446	499	18	139	24	34	91	27	13	63	51	14	36	49	6	427	212	81	276	118	34	152	292	119	49	137	342	193	8	156	248	1491	734	4	558	930	2412	238	1431	4138	723	149
VCVT_CKO	VCVT_105_4m	160000	43	12	28	135	386	424	632	23	167	35	124	82	31	15	21	28	15	9	35	25	252	177	67	168	70	28	111	213	79	23	93	236	145	19	93	52	1332	135	19	837	120	1268	46	323	1074	36	57
VCVT_wt	VCVT_88_4m	200000	88	1	2	186	466	298	672	25	112	14	94	117	27	43	58	52	35	43	94	40	378	258	92	251	109	33	156	178	105	36	179	322	252	54	47	0	1060	116	2	96	41	712	34	471	771	0	10
VCVT_wt	VCVT_93_6f	160000	211	142	17	122	442	499	451	13	94	28	86	84	31	7	50	53	26	51	71	62	354	218	67	235	120	52	164	272	127	33	151	306	281	29	294	272	801	678	13	367	531	2222	211	748	3433	424	179
VCVT_wt	VCVT_94_3m	200000	182	77	15	351	596	910	764	33	233	54	143	159	9	106	26	84	59	14	60	28	322	153	49	187	107	20	106	148	56	19	66	297	197	22	59	0	1577	1356	0	920	831	2818	522	701	4066	570	81
VCVT_wt	VCVT_94_7f	160000	53	30	17	33	304	538	586	20	242	45	31	102	5	3	42	61	28	40	73	3	313	144	54	208	78	16	101	101	53	17	62	336	210	29	98	77	1246	326	0	810	83	1821	154	295	2431	660	165
VCVT_wt	VCVT_97_1m	160000	110	16	28	332	666	493	490	115	189	40	217	81	42	48	35	50	35	23	30	43	285	210	52	205	109	26	130	209	93	31	122	331	192	23	45	754	1263	1110	173	727	86	2861	205	454	3733	658	176
VCVT_wt	VCVT_97_2m	180000	62	9	15	155	459	315	452	13	107	10	47	65	48	25	51	45	13	24	53	36	274	165	61	202	105	27	101	165	58	15	84	250	206	21	27	211	353	366	16	407	45	1500	91	142	2358	316	114
VCVT_wt	VCVT_98_2m	160000	96	30	71	109	264	510	707	10	299	71	9	61	17	1	24	41	11	20	26	21	222	144	49	160	49	29	100	177	73	29	53	214	136	25	8	2	824	183	0	525	207	579	172	502	1652	342	16
VCVT_wt	VCVT_99_2m	180000	82	13	75	153	396	420	648	5	294	64	38	80	12	10	78	47	13	22	24	43	370	183	66	216	114	45	130	276	108	47	116	453	184	26	8	1	624	384	0	296	58	519	7	101	762	269	10
VCVT_wt	VCVT_105_3m	160000	57	19	16	128	413	356	455	42	93	7	159	86	42	17	16	41	14	5	54	31	271	191	54	188	91	22	115	191	66	18	105	238	150	18	85	176	1268	327	33	1045	320	927	155	664	2025	357	143
[truncated: 61 more columns]
