# Supplementary material for: Mesoscopic analysis of GABAergic marker expression in acetylcholine neurons in the whole mouse brain
Source: iScience. 2025 Dec 24;29(1):114531. doi: 10.1016/j.isci.2025.114531 (PMC12814434; doi:10.1016/j.isci.2025.114531)
Supplement: Table S8. Comparison of cell volume by major brain region for WT, CKO, CGA, and CVA, related to Figure S6F [file mmc8.xlsx]

## Sheet: Sheet1
ARA Major Brain Division	Group	Animal Name	N	Mean volume filtered (px)	Median volume filtered (px)	Mean volume (um^3)	Log10(Mean volume in um^3)	Predicted Log10(Mean volume in um^3)	StdError Pred Log10(Mean volume in um^3)	Lower 95% Mean Log10(Mean volume in um^3)	Upper 95% Mean Log10(Mean volume in um^3)	Predicted Mean volume in um^3	Predicted Lower 95%	Predicted Upper 95%
Cortical subplate	CGA	CGA2_a1m	4	314.067	237	693.773	2.84122	3.03001	0.0356286	2.95918	3.10084	1071.55	910.297	1261.37
Cortical subplate	CGA	CGA2_a3m	6	649.744	626	1435.29	3.15694	3.03001	0.0356286	2.95918	3.10084	1071.55	910.297	1261.37
Cortical subplate	CGA	CGA2_a4m	7	703.457	672.286	1553.94	3.19143	3.03001	0.0356286	2.95918	3.10084	1071.55	910.297	1261.37
Cortical subplate	CGA	CGA2_a5m	7	1339.59	1298.29	2959.16	3.47117	3.03001	0.0356286	2.95918	3.10084	1071.55	910.297	1261.37
Cortical subplate	CGA	CGA2_a6m	6	725.944	712	1603.61	3.2051	3.03001	0.0356286	2.95918	3.10084	1071.55	910.297	1261.37
Cortical subplate	CGA	CGA4_a1m	6	373.822	380.667	825.773	2.91686	3.03001	0.0356286	2.95918	3.10084	1071.55	910.297	1261.37
Cortical subplate	CGA	CGA4_a4m	7	515.02	513.143	1137.68	3.05602	3.03001	0.0356286	2.95918	3.10084	1071.55	910.297	1261.37
Cortical subplate	CGA	CGA5_a1f	7	519.594	501.714	1147.78	3.05986	3.03001	0.0356286	2.95918	3.10084	1071.55	910.297	1261.37
Cortical subplate	CGA	CGA5_a2f	5	323.033	319.6	713.581	2.85344	3.03001	0.0356286	2.95918	3.10084	1071.55	910.297	1261.37
Cortical subplate	CGA	CGA5_a4f	4	819.75	792	1810.83	3.25788	3.03001	0.0356286	2.95918	3.10084	1071.55	910.297	1261.37
Cortical subplate	CGA	CGA6_a1f	7	166.303	158.286	367.364	2.5651	3.03001	0.0356286	2.95918	3.10084	1071.55	910.297	1261.37
Cortical subplate	CGA	CGA6_a2f	8	478.131	478.5	1056.19	3.02374	3.03001	0.0356286	2.95918	3.10084	1071.55	910.297	1261.37
Cortical subplate	CGA	CGA6_a3f	8	333.441	310	736.571	2.86721	3.03001	0.0356286	2.95918	3.10084	1071.55	910.297	1261.37
Cortical subplate	CGA	CGA6_a4f	9	638.529	639.111	1410.51	3.14938	3.03001	0.0356286	2.95918	3.10084	1071.55	910.297	1261.37
Cortical subplate	CGA	CGA7_a1f	7	296.564	298.286	655.111	2.81631	3.03001	0.0356286	2.95918	3.10084	1071.55	910.297	1261.37
Cortical subplate	CGA	CGA7_a3m	8	480.56	414	1061.56	3.02594	3.03001	0.0356286	2.95918	3.10084	1071.55	910.297	1261.37
Cortical subplate	CGA	CGA8_a1f	9	485.233	486	1071.88	3.03015	3.03001	0.0356286	2.95918	3.10084	1071.55	910.297	1261.37
Cortical subplate	CGA	CGA8_a1m	9	510.819	479.556	1128.4	3.05246	3.03001	0.0356286	2.95918	3.10084	1071.55	910.297	1261.37
Cortical subplate	CKO	VCVT_50_1	3	185	185	408.665	2.61137	2.90134	0.0503865	2.80117	3.00151	796.787	632.666	1003.48
Cortical subplate	CKO	VCVT_66_3	9	821.445	743.778	1451.66	3.16186	2.90134	0.0503865	2.80117	3.00151	796.787	632.666	1003.48
Cortical subplate	CKO	VCVT_80_1	8	489.623	485.75	1081.58	3.03406	2.90134	0.0503865	2.80117	3.00151	796.787	632.666	1003.48
Cortical subplate	CKO	VCVT_84_3m	9	437.8	394.444	967.1	2.98547	2.90134	0.0503865	2.80117	3.00151	796.787	632.666	1003.48
Cortical subplate	CKO	VCVT_84_4m	7	495.786	479.143	1095.19	3.03949	2.90134	0.0503865	2.80117	3.00151	796.787	632.666	1003.48
Cortical subplate	CKO	VCVT_94_5m	6	143.528	133.2	317.053	2.50113	2.90134	0.0503865	2.80117	3.00151	796.787	632.666	1003.48
Cortical subplate	CKO	VCVT_97_7f	7	526.939	515.333	1164.01	3.06596	2.90134	0.0503865	2.80117	3.00151	796.787	632.666	1003.48
Cortical subplate	CKO	VCVT_99_1m	8	378.188	344.667	835.416	2.9219	2.90134	0.0503865	2.80117	3.00151	796.787	632.666	1003.48
Cortical subplate	CKO	VCVT_105_4m	3	279.667	326	617.784	2.79084	2.90134	0.0503865	2.80117	3.00151	796.787	632.666	1003.48
Cortical subplate	CVA	CVA_18_1m	10	1169.92	1098	2639.63	3.42154		0.0503865	2.78611	2.98645		611.103	969.279
Cortical subplate	CVA	CVA_18_3f	9	1131.8	1154	2553.61	3.40716		0.0503865	2.78611	2.98645		611.103	969.279
Cortical subplate	CVA	CVA_20_1f	9	650.228	625.5	1467.08	3.16645		0.0503865	2.78611	2.98645		611.103	969.279
Cortical subplate	CVA	CVA_20_2f	10	1126.33	1103.85	2541.27	3.40505		0.0503865	2.78611	2.98645		611.103	969.279
Cortical subplate	CVA	CVA_22_1f	10	741.618	665.55	1673.28	3.22357		0.0503865	2.78611	2.98645		611.103	969.279
Cortical subplate	CVA	CVA_22_2f	9	787.409	812	1776.59	3.24959		0.0503865	2.78611	2.98645		611.103	969.279
Cortical subplate	CVA	CVA_22_3f	10	709.43	625.5	1600.65	3.2043		0.0503865	2.78611	2.98645		611.103	969.279
Cortical subplate	CVA	CVA_24_1m	10	1090.55	1116.45	2460.55	3.39103		0.0503865	2.78611	2.98645		611.103	969.279
Cortical subplate	CVA	CVA_24_2m	10	925.647	887.85	2088.49	3.31983		0.0503865	2.78611	2.98645		611.103	969.279
Cortical subplate	CVA	CVA_24_3m	10	920.253	906.3	2076.32	3.31729		0.0503865	2.78611	2.98645		611.103	969.279
Cortical subplate	CVA	CVA_24_4m	10	1414.33	1408.5	3191.08	3.50394		0.0503865	2.78611	2.98645		611.103	969.279
Cortical subplate	CVA	CVA_25_1f	10	621.984	609.3	1403.35	3.14717		0.0503865	2.78611	2.98645		611.103	969.279
Cortical subplate	CVA	CVA_25_2f	10	941.001	940.05	2123.13	3.32698		0.0503865	2.78611	2.98645		611.103	969.279
Cortical subplate	CVA	CVA_26_1m	10	1234.23	1206	2784.73	3.44478		0.0503865	2.78611	2.98645		611.103	969.279
Cortical subplate	CVA	CVA_26_2m	10	1361.2	1357.65	3071.2	3.48731		0.0503865	2.78611	2.98645		611.103	969.279
Cortical subplate	CVA	CVA_27_1m	10	799.696	768.15	1804.31	3.25631		0.0503865	2.78611	2.98645		611.103	969.279
Cortical subplate	CVA	CVA_27_2m	10	859.979	844.65	1940.33	3.28788		0.0503865	2.78611	2.98645		611.103	969.279
Cortical subplate	CVA	CVA_27_3m	10	1161.99	1167.75	2621.73	3.41859		0.0503865	2.78611	2.98645		611.103	969.279
Cortical subplate	WT	VCVT_88_4m	6	369.407	319.667	816.021	2.9117	2.88628	0.0503865	2.78611	2.98645	769.629	611.103	969.279
Cortical subplate	WT	VCVT_93_6f	7	615.941	511	1360.61	3.13374	2.88628	0.0503865	2.78611	2.98645	769.629	611.103	969.279
Cortical subplate	WT	VCVT_94_3m	10	135.391	89.2	299.079	2.47579	2.88628	0.0503865	2.78611	2.98645	769.629	611.103	969.279
Cortical subplate	WT	VCVT_94_7f	8	236.991	163.25	523.513	2.71893	2.88628	0.0503865	2.78611	2.98645	769.629	611.103	969.279
Cortical subplate	WT	VCVT_97_1m	8	414.225	387.25	915.023	2.96143	2.88628	0.0503865	2.78611	2.98645	769.629	611.103	969.279
Cortical subplate	WT	VCVT_97_2m	7	582.827	615.2	1287.46	3.10974	2.88628	0.0503865	2.78611	2.98645	769.629	611.103	969.279
Cortical subplate	WT	VCVT_98_2m	5	413.314	380.5	913.011	2.96048	2.88628	0.0503865	2.78611	2.98645	769.629	611.103	969.279
Cortical subplate	WT	VCVT_99_2m	7	307.321	296.286	678.873	2.83179	2.88628	0.0503865	2.78611	2.98645	769.629	611.103	969.279
Cortical subplate	WT	VCVT_105_3m	6	337.876	292.5	746.369	2.87295	2.88628	0.0503865	2.78611	2.98645	769.629	611.103	969.279
Hippocampal formation	CGA	CGA2_a1m	12	249.615	229.167	551.4	2.74147	2.81337	0.0356286	2.74254	2.8842	650.682	552.764	765.946
Hippocampal formation	CGA	CGA2_a3m	11	361.283	350	798.074	2.90204	2.81337	0.0356286	2.74254	2.8842	650.682	552.764	765.946
Hippocampal formation	CGA	CGA2_a4m	13	341.845	302.5	755.137	2.87803	2.81337	0.0356286	2.74254	2.8842	650.682	552.764	765.946
Hippocampal formation	CGA	CGA2_a5m	10	734.886	645.4	1623.36	3.21042	2.81337	0.0356286	2.74254	2.8842	650.682	552.764	765.946
Hippocampal formation	CGA	CGA2_a6m	10	475.104	410	1049.51	3.02098	2.81337	0.0356286	2.74254	2.8842	650.682	552.764	765.946
Hippocampal formation	CGA	CGA4_a1m	12	159.367	134	352.042	2.54659	2.81337	0.0356286	2.74254	2.8842	650.682	552.764	765.946
Hippocampal formation	CGA	CGA4_a4m	11	299.19	266.4	660.911	2.82014	2.81337	0.0356286	2.74254	2.8842	650.682	552.764	765.946
Hippocampal formation	CGA	CGA5_a1f	14	285.727	244	631.172	2.80015	2.81337	0.0356286	2.74254	2.8842	650.682	552.764	765.946
Hippocampal formation	CGA	CGA5_a2f	11	193.545	187.818	427.542	2.63098	2.81337	0.0356286	2.74254	2.8842	650.682	552.764	765.946
Hippocampal formation	CGA	CGA5_a4f	13	213.961	171.692	472.639	2.67453	2.81337	0.0356286	2.74254	2.8842	650.682	552.764	765.946
Hippocampal formation	CGA	CGA6_a1f	14	138.277	116.286	305.454	2.48495	2.81337	0.0356286	2.74254	2.8842	650.682	552.764	765.946
Hippocampal formation	CGA	CGA6_a2f	11	339.72	329.273	750.442	2.87532	2.81337	0.0356286	2.74254	2.8842	650.682	552.764	765.946
Hippocampal formation	CGA	CGA6_a3f	14	276.349	241.538	610.454	2.78565	2.81337	0.0356286	2.74254	2.8842	650.682	552.764	765.946
Hippocampal formation	CGA	CGA6_a4f	14	276.876	246.167	611.618	2.78648	2.81337	0.0356286	2.74254	2.8842	650.682	552.764	765.946
Hippocampal formation	CGA	CGA7_a1f	13	272.473	226.333	601.893	2.77952	2.81337	0.0356286	2.74254	2.8842	650.682	552.764	765.946
Hippocampal formation	CGA	CGA7_a3m	11	300.551	221.818	663.917	2.82211	2.81337	0.0356286	2.74254	2.8842	650.682	552.764	765.946
Hippocampal formation	CGA	CGA8_a1f	12	424.852	387.667	938.497	2.97243	2.81337	0.0356286	2.74254	2.8842	650.682	552.764	765.946
Hippocampal formation	CGA	CGA8_a1m	15	366.99	320.933	810.681	2.90885	2.81337	0.0356286	2.74254	2.8842	650.682	552.764	765.946
Hippocampal formation	CKO	VCVT_50_1	9	182.542	161.75	403.235	2.60556	2.86505	0.0503865	2.76488	2.96521	732.904	581.942	923.026
Hippocampal formation	CKO	VCVT_66_3	16	418.401	356.857	739.398	2.86888	2.86505	0.0503865	2.76488	2.96521	732.904	581.942	923.026
Hippocampal formation	CKO	VCVT_80_1	15	377.043	353.2	832.888	2.92059	2.86505	0.0503865	2.76488	2.96521	732.904	581.942	923.026
Hippocampal formation	CKO	VCVT_84_3m	14	361.163	348.769	797.81	2.9019	2.86505	0.0503865	2.76488	2.96521	732.904	581.942	923.026
Hippocampal formation	CKO	VCVT_84_4m	14	335.036	294.909	740.094	2.86929	2.86505	0.0503865	2.76488	2.96521	732.904	581.942	923.026
Hippocampal formation	CKO	VCVT_94_5m	15	256.442	227	566.481	2.75319	2.86505	0.0503865	2.76488	2.96521	732.904	581.942	923.026
Hippocampal formation	CKO	VCVT_97_7f	13	421.629	391.538	931.378	2.96913	2.86505	0.0503865	2.76488	2.96521	732.904	581.942	923.026
Hippocampal formation	CKO	VCVT_99_1m	11	339.303	312	749.52	2.87478	2.86505	0.0503865	2.76488	2.96521	732.904	581.942	923.026
Hippocampal formation	CKO	VCVT_105_4m	9	476.346	415.778	1052.25	3.02212	2.86505	0.0503865	2.76488	2.96521	732.904	581.942	923.026
Hippocampal formation	CVA	CVA_18_1m	16	501.456	444.094	1131.41	3.05362		0.0503865	2.71806	2.9184		522.47	828.696
Hippocampal formation	CVA	CVA_18_3f	15	658.179	604.5	1485.02	3.17173		0.0503865	2.71806	2.9184		522.47	828.696
Hippocampal formation	CVA	CVA_20_1f	15	403.423	364.5	910.222	2.95915		0.0503865	2.71806	2.9184		522.47	828.696
Hippocampal formation	CVA	CVA_20_2f	15	573.377	524.1	1293.68	3.11183		0.0503865	2.71806	2.9184		522.47	828.696
Hippocampal formation	CVA	CVA_22_1f	16	394.015	311.906	888.996	2.9489		0.0503865	2.71806	2.9184		522.47	828.696
Hippocampal formation	CVA	CVA_22_2f	15	345.749	290.4	780.097	2.89215		0.0503865	2.71806	2.9184		522.47	828.696
Hippocampal formation	CVA	CVA_22_3f	16	275.483	197.719	621.558	2.79348		0.0503865	2.71806	2.9184		522.47	828.696
Hippocampal formation	CVA	CVA_24_1m	16	553.968	453.3	1249.89	3.09687		0.0503865	2.71806	2.9184		522.47	828.696
Hippocampal formation	CVA	CVA_24_2m	14	639.81	602.357	1443.57	3.15944		0.0503865	2.71806	2.9184		522.47	828.696
Hippocampal formation	CVA	CVA_24_3m	16	621.364	583.031	1401.95	3.14673		0.0503865	2.71806	2.9184		522.47	828.696
Hippocampal formation	CVA	CVA_24_4m	15	680.268	609.9	1534.85	3.18607		0.0503865	2.71806	2.9184		522.47	828.696
Hippocampal formation	CVA	CVA_25_1f	16	348.963	274.5	787.347	2.89617		0.0503865	2.71806	2.9184		522.47	828.696
Hippocampal formation	CVA	CVA_25_2f	15	390.948	325.2	882.077	2.94551		0.0503865	2.71806	2.9184		522.47	828.696
Hippocampal formation	CVA	CVA_26_1m	15	674.482	669.9	1521.8	3.18236		0.0503865	2.71806	2.9184		522.47	828.696
Hippocampal formation	CVA	CVA_26_2m	16	681.899	597.938	1538.53	3.18711		0.0503865	2.71806	2.9184		522.47	828.696
Hippocampal formation	CVA	CVA_27_1m	16	462.394	412.594	1043.28	3.0184		0.0503865	2.71806	2.9184		522.47	828.696
Hippocampal formation	CVA	CVA_27_2m	16	415.433	320.625	937.32	2.97189		0.0503865	2.71806	2.9184		522.47	828.696
Hippocampal formation	CVA	CVA_27_3m	15	649.339	601.2	1465.07	3.16586		0.0503865	2.71806	2.9184		522.47	828.696
Hippocampal formation	WT	VCVT_88_4m	14	168.724	132.571	372.71	2.57137	2.81823	0.0503865	2.71806	2.9184	658.004	522.47	828.696
Hippocampal formation	WT	VCVT_93_6f	14	323.438	289.385	714.474	2.85399	2.81823	0.0503865	2.71806	2.9184	658.004	522.47	828.696
Hippocampal formation	WT	VCVT_94_3m	15	285.769	222.933	631.263	2.80021	2.81823	0.0503865	2.71806	2.9184	658.004	522.47	828.696
Hippocampal formation	WT	VCVT_94_7f	14	137.203	113.714	303.081	2.48156	2.81823	0.0503865	2.71806	2.9184	658.004	522.47	828.696
Hippocampal formation	WT	VCVT_97_1m	12	380.705	345.455	840.976	2.92478	2.81823	0.0503865	2.71806	2.9184	658.004	522.47	828.696
Hippocampal formation	WT	VCVT_97_2m	13	588.175	474.769	1299.28	3.1137	2.81823	0.0503865	2.71806	2.9184	658.004	522.47	828.696
Hippocampal formation	WT	VCVT_98_2m	11	242.024	204.6	534.631	2.72805	2.81823	0.0503865	2.71806	2.9184	658.004	522.47	828.696
Hippocampal formation	WT	VCVT_99_2m	13	298.939	304	660.357	2.81978	2.81823	0.0503865	2.71806	2.9184	658.004	522.47	828.696
Hippocampal formation	WT	VCVT_105_3m	12	532.613	534.5	1176.54	3.07061	2.81823	0.0503865	2.71806	2.9184	658.004	522.47	828.696
Hypothalamus	CGA	CGA2_a1m	20	785.938	760.556	1736.14	3.23958	3.1162	0.0356286	3.04537	3.18703	1306.78	1110.13	1538.27
Hypothalamus	CGA	CGA2_a3m	23	873.818	806.522	1930.26	3.28562	3.1162	0.0356286	3.04537	3.18703	1306.78	1110.13	1538.27
Hypothalamus	CGA	CGA2_a4m	22	998.994	894.222	2206.78	3.34376	3.1162	0.0356286	3.04537	3.18703	1306.78	1110.13	1538.27
Hypothalamus	CGA	CGA2_a5m	30	1101.37	1021.38	2432.93	3.38613	3.1162	0.0356286	3.04537	3.18703	1306.78	1110.13	1538.27
Hypothalamus	CGA	CGA2_a6m	28	1202.55	1150.52	2656.43	3.4243	3.1162	0.0356286	3.04537	3.18703	1306.78	1110.13	1538.27
Hypothalamus	CGA	CGA4_a1m	30	325.205	247.63	718.378	2.85635	3.1162	0.0356286	3.04537	3.18703	1306.78	1110.13	1538.27
Hypothalamus	CGA	CGA4_a4m	32	396.455	330.774	875.769	2.94239	3.1162	0.0356286	3.04537	3.18703	1306.78	1110.13	1538.27
Hypothalamus	CGA	CGA5_a1f	32	605.735	545.032	1338.07	3.12648	3.1162	0.0356286	3.04537	3.18703	1306.78	1110.13	1538.27
Hypothalamus	CGA	CGA5_a2f	30	695.466	634.533	1536.28	3.18647	3.1162	0.0356286	3.04537	3.18703	1306.78	1110.13	1538.27
Hypothalamus	CGA	CGA5_a4f	28	535.753	469.286	1183.48	3.07316	3.1162	0.0356286	3.04537	3.18703	1306.78	1110.13	1538.27
Hypothalamus	CGA	CGA6_a1f	21	279.987	250.7	618.492	2.79133	3.1162	0.0356286	3.04537	3.18703	1306.78	1110.13	1538.27
Hypothalamus	CGA	CGA6_a2f	21	653.596	546.556	1443.79	3.15951	3.1162	0.0356286	3.04537	3.18703	1306.78	1110.13	1538.27
Hypothalamus	CGA	CGA6_a3f	33	467.095	352.062	1031.81	3.0136	3.1162	0.0356286	3.04537	3.18703	1306.78	1110.13	1538.27
Hypothalamus	CGA	CGA6_a4f	37	624.27	519.824	1379.01	3.13957	3.1162	0.0356286	3.04537	3.18703	1306.78	1110.13	1538.27
Hypothalamus	CGA	CGA7_a1f	28	536.05	467.778	1184.13	3.0734	3.1162	0.0356286	3.04537	3.18703	1306.78	1110.13	1538.27
Hypothalamus	CGA	CGA7_a3m	34	356.868	259.882	788.321	2.8967	3.1162	0.0356286	3.04537	3.18703	1306.78	1110.13	1538.27
Hypothalamus	CGA	CGA8_a1f	36	682.278	623.667	1507.15	3.17816	3.1162	0.0356286	3.04537	3.18703	1306.78	1110.13	1538.27
Hypothalamus	CGA	CGA8_a1m	38	427.501	274.158	944.349	2.97513	3.1162	0.0356286	3.04537	3.18703	1306.78	1110.13	1538.27
Hypothalamus	CKO	VCVT_50_1	24	607.612	509.583	1342.22	3.12782	3.14492	0.0503865	3.04475	3.24508	1396.1	1108.54	1758.26
Hypothalamus	CKO	VCVT_66_3	30	591.892	533.034	1045.99	3.01953	3.14492	0.0503865	3.04475	3.24508	1396.1	1108.54	1758.26
Hypothalamus	CKO	VCVT_80_1	37	594.526	499.889	1313.31	3.11837	3.14492	0.0503865	3.04475	3.24508	1396.1	1108.54	1758.26
Hypothalamus	CKO	VCVT_84_3m	34	694.051	570.424	1533.16	3.18559	3.14492	0.0503865	3.04475	3.24508	1396.1	1108.54	1758.26
Hypothalamus	CKO	VCVT_84_4m	33	728.152	609.097	1608.49	3.20642	3.14492	0.0503865	3.04475	3.24508	1396.1	1108.54	1758.26
Hypothalamus	CKO	VCVT_94_5m	34	435.678	323.212	962.414	2.98336	3.14492	0.0503865	3.04475	3.24508	1396.1	1108.54	1758.26
Hypothalamus	CKO	VCVT_97_7f	37	779.374	698.722	1721.64	3.23594	3.14492	0.0503865	3.04475	3.24508	1396.1	1108.54	1758.26
Hypothalamus	CKO	VCVT_99_1m	31	820.27	766.345	1811.98	3.25815	3.14492	0.0503865	3.04475	3.24508	1396.1	1108.54	1758.26
Hypothalamus	CKO	VCVT_105_4m	31	668.157	553.034	1475.96	3.16907	3.14492	0.0503865	3.04475	3.24508	1396.1	1108.54	1758.26
Hypothalamus	CVA	CVA_18_1m	31	883.02	798.097	1992.31	3.29936		0.0503865	3.02345	3.22379		1055.49	1674.12
Hypothalamus	CVA	CVA_18_3f	33	1090.99	920.032	2461.55	3.39121		0.0503865	3.02345	3.22379		1055.49	1674.12
Hypothalamus	CVA	CVA_20_1f	32	763.28	643.219	1722.15	3.23607		0.0503865	3.02345	3.22379		1055.49	1674.12
Hypothalamus	CVA	CVA_20_2f	35	1017.37	845.868	2295.44	3.36087		0.0503865	3.02345	3.22379		1055.49	1674.12
Hypothalamus	CVA	CVA_22_1f	36	937.933	850.886	2116.21	3.32556		0.0503865	3.02345	3.22379		1055.49	1674.12
Hypothalamus	CVA	CVA_22_2f	33	1093.5	932.1	2467.22	3.39221		0.0503865	3.02345	3.22379		1055.49	1674.12
Hypothalamus	CVA	CVA_22_3f	33	914.951	839.455	2064.36	3.31478		0.0503865	3.02345	3.22379		1055.49	1674.12
Hypothalamus	CVA	CVA_24_1m	25	881.789	685.688	1989.54	3.29875		0.0503865	3.02345	3.22379		1055.49	1674.12
Hypothalamus	CVA	CVA_24_2m	34	1020.17	894.176	2301.77	3.36206		0.0503865	3.02345	3.22379		1055.49	1674.12
Hypothalamus	CVA	CVA_24_3m	28	932.857	731.596	2104.76	3.3232		0.0503865	3.02345	3.22379		1055.49	1674.12
Hypothalamus	CVA	CVA_24_4m	36	1006.4	917.486	2270.69	3.35616		0.0503865	3.02345	3.22379		1055.49	1674.12
Hypothalamus	CVA	CVA_25_1f	35	815.655	701.603	1840.32	3.26489		0.0503865	3.02345	3.22379		1055.49	1674.12
Hypothalamus	CVA	CVA_25_2f	35	863.778	706.886	1948.9	3.28979		0.0503865	3.02345	3.22379		1055.49	1674.12
Hypothalamus	CVA	CVA_26_1m	32	971.847	844.839	2192.73	3.34099		0.0503865	3.02345	3.22379		1055.49	1674.12
Hypothalamus	CVA	CVA_26_2m	35	939.075	845.471	2118.79	3.32609		0.0503865	3.02345	3.22379		1055.49	1674.12
Hypothalamus	CVA	CVA_27_1m	32	857.791	770.625	1935.39	3.28677		0.0503865	3.02345	3.22379		1055.49	1674.12
Hypothalamus	CVA	CVA_27_2m	24	1044.02	953.804	2355.58	3.3721		0.0503865	3.02345	3.22379		1055.49	1674.12
Hypothalamus	CVA	CVA_27_3m	32	900.737	802.742	2032.29	3.30799		0.0503865	3.02345	3.22379		1055.49	1674.12
Hypothalamus	WT	VCVT_88_4m	29	468.764	381	1035.5	3.01515	3.12362	0.0503865	3.02345	3.22379	1329.29	1055.49	1674.12
Hypothalamus	WT	VCVT_93_6f	31	762.295	686.467	1683.91	3.22632	3.12362	0.0503865	3.02345	3.22379	1329.29	1055.49	1674.12
Hypothalamus	WT	VCVT_94_3m	38	482.102	334	1064.96	3.02733	3.12362	0.0503865	3.02345	3.22379	1329.29	1055.49	1674.12
Hypothalamus	WT	VCVT_94_7f	37	507.413	377.588	1120.88	3.04956	3.12362	0.0503865	3.02345	3.22379	1329.29	1055.49	1674.12
Hypothalamus	WT	VCVT_97_1m	35	608.554	511.314	1344.3	3.1285	3.12362	0.0503865	3.02345	3.22379	1329.29	1055.49	1674.12
Hypothalamus	WT	VCVT_97_2m	33	873.342	748.875	1929.21	3.28538	3.12362	0.0503865	3.02345	3.22379	1329.29	1055.49	1674.12
Hypothalamus	WT	VCVT_98_2m	34	537.759	450.848	1187.91	3.07478	3.12362	0.0503865	3.02345	3.22379	1329.29	1055.49	1674.12
Hypothalamus	WT	VCVT_99_2m	33	589.512	516.6	1302.23	3.11469	3.12362	0.0503865	3.02345	3.22379	1329.29	1055.49	1674.12
Hypothalamus	WT	VCVT_105_3m	34	702.54	623.939	1551.91	3.19087	3.12362	0.0503865	3.02345	3.22379	1329.29	1055.49	1674.12
Isocortex	CGA	CGA2_a1m	123	528.195	514.678	1166.78	3.06699	2.96816	0.0356286	2.89734	3.03899	929.318	789.47	1093.94
Isocortex	CGA	CGA2_a3m	132	600.565	581.984	1326.65	3.12276	2.96816	0.0356286	2.89734	3.03899	929.318	789.47	1093.94
Isocortex	CGA	CGA2_a4m	134	622.139	609.263	1374.31	3.13808	2.96816	0.0356286	2.89734	3.03899	929.318	789.47	1093.94
Isocortex	CGA	CGA2_a5m	128	823.668	819.732	1819.48	3.25995	2.96816	0.0356286	2.89734	3.03899	929.318	789.47	1093.94
Isocortex	CGA	CGA2_a6m	154	728.155	698.144	1608.5	3.20642	2.96816	0.0356286	2.89734	3.03899	929.318	789.47	1093.94
Isocortex	CGA	CGA4_a1m	136	312.468	286.794	690.242	2.839	2.96816	0.0356286	2.89734	3.03899	929.318	789.47	1093.94
Isocortex	CGA	CGA4_a4m	149	362.967	353.972	801.794	2.90406	2.96816	0.0356286	2.89734	3.03899	929.318	789.47	1093.94
Isocortex	CGA	CGA5_a1f	152	328.183	298.601	724.956	2.86031	2.96816	0.0356286	2.89734	3.03899	929.318	789.47	1093.94
Isocortex	CGA	CGA5_a2f	141	335.98	321.942	742.181	2.87051	2.96816	0.0356286	2.89734	3.03899	929.318	789.47	1093.94
Isocortex	CGA	CGA5_a4f	135	280.898	257.754	620.504	2.79274	2.96816	0.0356286	2.89734	3.03899	929.318	789.47	1093.94
Isocortex	CGA	CGA6_a1f	141	224.434	217.702	495.774	2.69528	2.96816	0.0356286	2.89734	3.03899	929.318	789.47	1093.94
Isocortex	CGA	CGA6_a2f	151	413.902	406.72	914.31	2.96109	2.96816	0.0356286	2.89734	3.03899	929.318	789.47	1093.94
Isocortex	CGA	CGA6_a3f	162	393.673	376.617	869.624	2.93933	2.96816	0.0356286	2.89734	3.03899	929.318	789.47	1093.94
Isocortex	CGA	CGA6_a4f	168	490.509	486.181	1083.53	3.03484	2.96816	0.0356286	2.89734	3.03899	929.318	789.47	1093.94
Isocortex	CGA	CGA7_a1f	138	278.385	266.06	614.953	2.78884	2.96816	0.0356286	2.89734	3.03899	929.318	789.47	1093.94
Isocortex	CGA	CGA7_a3m	145	385.419	371.252	851.391	2.93013	2.96816	0.0356286	2.89734	3.03899	929.318	789.47	1093.94
Isocortex	CGA	CGA8_a1f	148	496.641	482.313	1097.08	3.04024	2.96816	0.0356286	2.89734	3.03899	929.318	789.47	1093.94
Isocortex	CGA	CGA8_a1m	165	428.723	427.742	947.049	2.97637	2.96816	0.0356286	2.89734	3.03899	929.318	789.47	1093.94
Isocortex	CKO	VCVT_50_1	121	260.512	237.069	575.471	2.76002	2.91505	0.0503865	2.81488	3.01522	822.337	652.954	1035.66
Isocortex	CKO	VCVT_66_3	173	412.692	395.871	729.31	2.86291	2.91505	0.0503865	2.81488	3.01522	822.337	652.954	1035.66
Isocortex	CKO	VCVT_80_1	167	381.111	369.349	841.874	2.92525	2.91505	0.0503865	2.81488	3.01522	822.337	652.954	1035.66
Isocortex	CKO	VCVT_84_3m	171	385.125	361.503	850.742	2.9298	2.91505	0.0503865	2.81488	3.01522	822.337	652.954	1035.66
Isocortex	CKO	VCVT_84_4m	143	399.798	387.404	883.155	2.94604	2.91505	0.0503865	2.81488	3.01522	822.337	652.954	1035.66
Isocortex	CKO	VCVT_94_5m	127	320.306	287.186	707.555	2.84976	2.91505	0.0503865	2.81488	3.01522	822.337	652.954	1035.66
Isocortex	CKO	VCVT_97_7f	137	483.666	468.637	1068.42	3.02874	2.91505	0.0503865	2.81488	3.01522	822.337	652.954	1035.66
Isocortex	CKO	VCVT_99_1m	124	383.914	366.733	848.065	2.92843	2.91505	0.0503865	2.81488	3.01522	822.337	652.954	1035.66
Isocortex	CKO	VCVT_105_4m	124	457.411	458.975	1010.42	3.0045	2.91505	0.0503865	2.81488	3.01522	822.337	652.954	1035.66
Isocortex	CVA	CVA_18_1m	194	754.724	721.229	1702.85	3.23118		0.0503865	2.82522	3.02556		668.684	1060.61
Isocortex	CVA	CVA_18_3f	183	758.269	728.602	1710.84	3.23321		0.0503865	2.82522	3.02556		668.684	1060.61
Isocortex	CVA	CVA_20_1f	175	473.642	449.69	1068.65	3.02884		0.0503865	2.82522	3.02556		668.684	1060.61
Isocortex	CVA	CVA_20_2f	183	634.514	605.262	1431.62	3.15583		0.0503865	2.82522	3.02556		668.684	1060.61
Isocortex	CVA	CVA_22_1f	170	442.972	396.862	999.456	2.99976		0.0503865	2.82522	3.02556		668.684	1060.61
Isocortex	CVA	CVA_22_2f	181	499.657	455.258	1127.35	3.05206		0.0503865	2.82522	3.02556		668.684	1060.61
Isocortex	CVA	CVA_22_3f	158	477.987	435.317	1078.46	3.0328		0.0503865	2.82522	3.02556		668.684	1060.61
Isocortex	CVA	CVA_24_1m	187	565.18	528.556	1275.19	3.10557		0.0503865	2.82522	3.02556		668.684	1060.61
Isocortex	CVA	CVA_24_2m	198	631.431	595.827	1424.67	3.15371		0.0503865	2.82522	3.02556		668.684	1060.61
Isocortex	CVA	CVA_24_3m	199	540.331	506.295	1219.12	3.08605		0.0503865	2.82522	3.02556		668.684	1060.61
Isocortex	CVA	CVA_24_4m	190	741.49	708.524	1672.99	3.22349		0.0503865	2.82522	3.02556		668.684	1060.61
Isocortex	CVA	CVA_25_1f	181	395.699	363.331	892.795	2.95075		0.0503865	2.82522	3.02556		668.684	1060.61
Isocortex	CVA	CVA_25_2f	163	498.411	444.816	1124.54	3.05097		0.0503865	2.82522	3.02556		668.684	1060.61
Isocortex	CVA	CVA_26_1m	196	706.246	672.959	1593.47	3.20234		0.0503865	2.82522	3.02556		668.684	1060.61
Isocortex	CVA	CVA_26_2m	197	659.12	626.533	1487.14	3.17235		0.0503865	2.82522	3.02556		668.684	1060.61
Isocortex	CVA	CVA_27_1m	193	529.995	500.93	1195.8	3.07766		0.0503865	2.82522	3.02556		668.684	1060.61
Isocortex	CVA	CVA_27_2m	181	420.636	391.978	949.061	2.97729		0.0503865	2.82522	3.02556		668.684	1060.61
Isocortex	CVA	CVA_27_3m	189	696.158	673.405	1570.71	3.19609		0.0503865	2.82522	3.02556		668.684	1060.61
Isocortex	WT	VCVT_88_4m	133	323.582	312.309	714.792	2.85418	2.92539	0.0503865	2.82522	3.02556	842.147	668.684	1060.61
Isocortex	WT	VCVT_93_6f	152	451.334	447.662	996.996	2.99869	2.92539	0.0503865	2.82522	3.02556	842.147	668.684	1060.61
Isocortex	WT	VCVT_94_3m	149	310.414	283.172	685.705	2.83614	2.92539	0.0503865	2.82522	3.02556	842.147	668.684	1060.61
Isocortex	WT	VCVT_94_7f	144	330.325	305.868	729.688	2.86314	2.92539	0.0503865	2.82522	3.02556	842.147	668.684	1060.61
Isocortex	WT	VCVT_97_1m	139	516.099	505.606	1140.06	3.05693	2.92539	0.0503865	2.82522	3.02556	842.147	668.684	1060.61
Isocortex	WT	VCVT_97_2m	132	490.117	482.188	1082.67	3.0345	2.92539	0.0503865	2.82522	3.02556	842.147	668.684	1060.61
Isocortex	WT	VCVT_98_2m	121	287.873	280.992	635.912	2.8034	2.92539	0.0503865	2.82522	3.02556	842.147	668.684	1060.61
Isocortex	WT	VCVT_99_2m	142	370.517	357.634	818.472	2.913	2.92539	0.0503865	2.82522	3.02556	842.147	668.684	1060.61
Isocortex	WT	VCVT_105_3m	119	421.041	394.172	930.079	2.96852	2.92539	0.0503865	2.82522	3.02556	842.147	668.684	1060.61
Medulla	CGA	CGA2_a1m	21	483.099	384.095	1067.16	3.02823	2.91348	0.0356286	2.84266	2.98431	819.379	696.075	964.526
Medulla	CGA	CGA2_a3m	21	439.027	359	969.811	2.98669	2.91348	0.0356286	2.84266	2.98431	819.379	696.075	964.526
Medulla	CGA	CGA2_a4m	27	774.217	694.96	1710.25	3.23306	2.91348	0.0356286	2.84266	2.98431	819.379	696.075	964.526
Medulla	CGA	CGA2_a5m	24	634.719	522.087	1402.09	3.14678	2.91348	0.0356286	2.84266	2.98431	819.379	696.075	964.526
Medulla	CGA	CGA2_a6m	24	603.318	552.571	1332.73	3.12474	2.91348	0.0356286	2.84266	2.98431	819.379	696.075	964.526
Medulla	CGA	CGA4_a1m	26	208.052	156.8	459.588	2.66237	2.91348	0.0356286	2.84266	2.98431	819.379	696.075	964.526
Medulla	CGA	CGA4_a4m	34	446.566	307.118	986.465	2.99408	2.91348	0.0356286	2.84266	2.98431	819.379	696.075	964.526
Medulla	CGA	CGA5_a1f	21	382.318	261.667	844.541	2.92662	2.91348	0.0356286	2.84266	2.98431	819.379	696.075	964.526
Medulla	CGA	CGA5_a2f	27	258.456	194.72	570.929	2.75658	2.91348	0.0356286	2.84266	2.98431	819.379	696.075	964.526
Medulla	CGA	CGA5_a4f	28	277.476	179.04	612.944	2.78742	2.91348	0.0356286	2.84266	2.98431	819.379	696.075	964.526
Medulla	CGA	CGA6_a1f	29	204.439	135.231	451.605	2.65476	2.91348	0.0356286	2.84266	2.98431	819.379	696.075	964.526
Medulla	CGA	CGA6_a2f	20	234.737	191.1	518.533	2.71478	2.91348	0.0356286	2.84266	2.98431	819.379	696.075	964.526
Medulla	CGA	CGA6_a3f	32	486.008	388.5	1073.59	3.03084	2.91348	0.0356286	2.84266	2.98431	819.379	696.075	964.526
Medulla	CGA	CGA6_a4f	38	311.591	169.632	688.305	2.83778	2.91348	0.0356286	2.84266	2.98431	819.379	696.075	964.526
Medulla	CGA	CGA7_a1f	18	213.856	141.059	472.408	2.67432	2.91348	0.0356286	2.84266	2.98431	819.379	696.075	964.526
Medulla	CGA	CGA7_a3m	40	464.277	310.462	1025.59	3.01097	2.91348	0.0356286	2.84266	2.98431	819.379	696.075	964.526
Medulla	CGA	CGA8_a1f	39	379.005	241.077	837.223	2.92284	2.91348	0.0356286	2.84266	2.98431	819.379	696.075	964.526
Medulla	CGA	CGA8_a1m	39	403.343	282	890.985	2.94987	2.91348	0.0356286	2.84266	2.98431	819.379	696.075	964.526
Medulla	CKO	VCVT_50_1	24	314.793	250.087	695.377	2.84222	2.82251	0.0503865	2.72234	2.92268	664.52	527.644	836.903
Medulla	CKO	VCVT_66_3	33	322.877	182.25	570.589	2.75632	2.82251	0.0503865	2.72234	2.92268	664.52	527.644	836.903
Medulla	CKO	VCVT_80_1	40	288.211	180.35	636.659	2.80391	2.82251	0.0503865	2.72234	2.92268	664.52	527.644	836.903
Medulla	CKO	VCVT_84_3m	42	240.263	146.333	530.742	2.72488	2.82251	0.0503865	2.72234	2.92268	664.52	527.644	836.903
Medulla	CKO	VCVT_84_4m	38	413.777	245.684	914.033	2.96096	2.82251	0.0503865	2.72234	2.92268	664.52	527.644	836.903
Medulla	CKO	VCVT_94_5m	39	297.708	147.846	657.637	2.81799	2.82251	0.0503865	2.72234	2.92268	664.52	527.644	836.903
Medulla	CKO	VCVT_97_7f	38	292.971	174.579	647.173	2.81102	2.82251	0.0503865	2.72234	2.92268	664.52	527.644	836.903
Medulla	CKO	VCVT_99_1m	41	398.696	215.1	880.718	2.94484	2.82251	0.0503865	2.72234	2.92268	664.52	527.644	836.903
Medulla	CKO	VCVT_105_4m	38	249.022	144.27	550.09	2.74043	2.82251	0.0503865	2.72234	2.92268	664.52	527.644	836.903
Medulla	CVA	CVA_18_1m	15	420.115	346.8	947.884	2.97676		0.0503865	2.71044	2.91078		513.385	814.288
Medulla	CVA	CVA_18_3f	38	531.135	410.211	1198.37	3.07859		0.0503865	2.71044	2.91078		513.385	814.288
Medulla	CVA	CVA_20_1f	36	522.287	423.625	1178.41	3.0713		0.0503865	2.71044	2.91078		513.385	814.288
Medulla	CVA	CVA_20_2f	29	328.06	269.69	740.185	2.86934		0.0503865	2.71044	2.91078		513.385	814.288
Medulla	CVA	CVA_22_1f	34	487.295	367.453	1099.46	3.04118		0.0503865	2.71044	2.91078		513.385	814.288
Medulla	CVA	CVA_22_2f	29	620.31	553.018	1399.58	3.146		0.0503865	2.71044	2.91078		513.385	814.288
Medulla	CVA	CVA_22_3f	21	298.956	228.789	674.519	2.82899		0.0503865	2.71044	2.91078		513.385	814.288
Medulla	CVA	CVA_24_1m	31	504.051	440.7	1137.26	3.05586		0.0503865	2.71044	2.91078		513.385	814.288
Medulla	CVA	CVA_24_2m	37	455.679	366.324	1028.13	3.01205		0.0503865	2.71044	2.91078		513.385	814.288
Medulla	CVA	CVA_24_3m	36	637.097	494.743	1437.45	3.15759		0.0503865	2.71044	2.91078		513.385	814.288
Medulla	CVA	CVA_24_4m	36	405.776	254.779	915.532	2.96167		0.0503865	2.71044	2.91078		513.385	814.288
Medulla	CVA	CVA_25_1f	35	433.061	321.618	977.095	2.98994		0.0503865	2.71044	2.91078		513.385	814.288
Medulla	CVA	CVA_25_2f	34	486.587	412.412	1097.86	3.04055		0.0503865	2.71044	2.91078		513.385	814.288
Medulla	CVA	CVA_26_1m	38	531.638	442.539	1199.51	3.079		0.0503865	2.71044	2.91078		513.385	814.288
Medulla	CVA	CVA_26_2m	42	546.977	476.887	1234.12	3.09136		0.0503865	2.71044	2.91078		513.385	814.288
Medulla	CVA	CVA_27_1m	18	357.333	316	806.233	2.90646		0.0503865	2.71044	2.91078		513.385	814.288
Medulla	CVA	CVA_27_2m	31	424.337	343.597	957.411	2.9811		0.0503865	2.71044	2.91078		513.385	814.288
Medulla	CVA	CVA_27_3m	38	529.294	448.579	1194.22	3.07708		0.0503865	2.71044	2.91078		513.385	814.288
Medulla	WT	VCVT_88_4m	35	279.813	149.515	618.108	2.79106	2.81061	0.0503865	2.71044	2.91078	646.563	513.385	814.288
Medulla	WT	VCVT_93_6f	42	386.901	264.585	854.664	2.9318	2.81061	0.0503865	2.71044	2.91078	646.563	513.385	814.288
Medulla	WT	VCVT_94_3m	38	225.984	114.595	499.199	2.69827	2.81061	0.0503865	2.71044	2.91078	646.563	513.385	814.288
Medulla	WT	VCVT_94_7f	40	218.992	112.216	483.753	2.68462	2.81061	0.0503865	2.71044	2.91078	646.563	513.385	814.288
Medulla	WT	VCVT_97_1m	40	283.854	151.55	627.033	2.79729	2.81061	0.0503865	2.71044	2.91078	646.563	513.385	814.288
Medulla	WT	VCVT_97_2m	38	351.421	218.842	776.29	2.89002	2.81061	0.0503865	2.71044	2.91078	646.563	513.385	814.288
Medulla	WT	VCVT_98_2m	35	289.692	175.273	639.929	2.80613	2.81061	0.0503865	2.71044	2.91078	646.563	513.385	814.288
Medulla	WT	VCVT_99_2m	33	375.034	288.968	828.45	2.91827	2.81061	0.0503865	2.71044	2.91078	646.563	513.385	814.288
Medulla	WT	VCVT_105_3m	38	271.539	169.405	599.831	2.77803	2.81061	0.0503865	2.71044	2.91078	646.563	513.385	814.288
Midbrain	CGA	CGA2_a1m	12	514.958	353.333	1137.54	3.05597	2.88118	0.0356286	2.81035	2.95201	760.637	646.172	895.378
Midbrain	CGA	CGA2_a3m	17	589.855	455.375	1302.99	3.11494	2.88118	0.0356286	2.81035	2.95201	760.637	646.172	895.378
Midbrain	CGA	CGA2_a4m	16	757.509	595.75	1673.34	3.22358	2.88118	0.0356286	2.81035	2.95201	760.637	646.172	895.378
Midbrain	CGA	CGA2_a5m	20	308.661	272.111	681.833	2.83368	2.88118	0.0356286	2.81035	2.95201	760.637	646.172	895.378
Midbrain	CGA	CGA2_a6m	16	586.783	483.733	1296.2	3.11267	2.88118	0.0356286	2.81035	2.95201	760.637	646.172	895.378
Midbrain	CGA	CGA4_a1m	22	143.579	124.762	317.165	2.50129	2.88118	0.0356286	2.81035	2.95201	760.637	646.172	895.378
Midbrain	CGA	CGA4_a4m	27	463.439	331.923	1023.74	3.01019	2.88118	0.0356286	2.81035	2.95201	760.637	646.172	895.378
Midbrain	CGA	CGA5_a1f	32	323.471	273.625	714.547	2.85403	2.88118	0.0356286	2.81035	2.95201	760.637	646.172	895.378
Midbrain	CGA	CGA5_a2f	28	309.671	244.857	684.064	2.8351	2.88118	0.0356286	2.81035	2.95201	760.637	646.172	895.378
Midbrain	CGA	CGA5_a4f	26	366.588	283.44	809.792	2.90837	2.88118	0.0356286	2.81035	2.95201	760.637	646.172	895.378
Midbrain	CGA	CGA6_a1f	24	118.944	82.3478	262.747	2.41954	2.88118	0.0356286	2.81035	2.95201	760.637	646.172	895.378
Midbrain	CGA	CGA6_a2f	13	477.403	333.6	1054.58	3.02308	2.88118	0.0356286	2.81035	2.95201	760.637	646.172	895.378
Midbrain	CGA	CGA6_a3f	26	332.152	248.72	733.724	2.86553	2.88118	0.0356286	2.81035	2.95201	760.637	646.172	895.378
Midbrain	CGA	CGA6_a4f	29	440.621	327.846	973.333	2.98826	2.88118	0.0356286	2.81035	2.95201	760.637	646.172	895.378
Midbrain	CGA	CGA7_a1f	19	135.841	117.529	300.072	2.47723	2.88118	0.0356286	2.81035	2.95201	760.637	646.172	895.378
Midbrain	CGA	CGA7_a3m	29	325.198	260.385	718.363	2.85634	2.88118	0.0356286	2.81035	2.95201	760.637	646.172	895.378
Midbrain	CGA	CGA8_a1f	30	360.257	274.571	795.809	2.90081	2.88118	0.0356286	2.81035	2.95201	760.637	646.172	895.378
Midbrain	CGA	CGA8_a1m	34	343.865	244.188	759.597	2.88058	2.88118	0.0356286	2.81035	2.95201	760.637	646.172	895.378
Midbrain	CKO	VCVT_50_1	28	150.085	103.615	331.538	2.52053	2.78488	0.0503865	2.68472	2.88505	609.374	483.856	767.451
Midbrain	CKO	VCVT_66_3	33	302.136	226.182	533.935	2.72749	2.78488	0.0503865	2.68472	2.88505	609.374	483.856	767.451
Midbrain	CKO	VCVT_80_1	41	321.806	235.15	710.869	2.85179	2.78488	0.0503865	2.68472	2.88505	609.374	483.856	767.451
Midbrain	CKO	VCVT_84_3m	39	281.605	201.842	622.065	2.79384	2.78488	0.0503865	2.68472	2.88505	609.374	483.856	767.451
Midbrain	CKO	VCVT_84_4m	41	354.772	273.5	783.691	2.89414	2.78488	0.0503865	2.68472	2.88505	609.374	483.856	767.451
Midbrain	CKO	VCVT_94_5m	33	298.641	203.333	659.697	2.81934	2.78488	0.0503865	2.68472	2.88505	609.374	483.856	767.451
Midbrain	CKO	VCVT_97_7f	36	261.577	177.771	577.823	2.76179	2.78488	0.0503865	2.68472	2.88505	609.374	483.856	767.451
Midbrain	CKO	VCVT_99_1m	32	299.185	221.793	660.9	2.82014	2.78488	0.0503865	2.68472	2.88505	609.374	483.856	767.451
Midbrain	CKO	VCVT_105_4m	32	339.384	250.125	749.699	2.87489	2.78488	0.0503865	2.68472	2.88505	609.374	483.856	767.451
Midbrain	CVA	CVA_18_1m	21	517.664	450.711	1167.98	3.06744		0.0503865	2.72933	2.92967		536.209	850.488
Midbrain	CVA	CVA_18_3f	33	566.456	493.773	1278.07	3.10655		0.0503865	2.72933	2.92967		536.209	850.488
Midbrain	CVA	CVA_20_1f	21	566.579	523.286	1278.34	3.10665		0.0503865	2.72933	2.92967		536.209	850.488
Midbrain	CVA	CVA_20_2f	26	646.496	597.462	1458.66	3.16395		0.0503865	2.72933	2.92967		536.209	850.488
Midbrain	CVA	CVA_22_1f	36	422.269	357	952.745	2.97898		0.0503865	2.72933	2.92967		536.209	850.488
Midbrain	CVA	CVA_22_2f	31	468.463	396.726	1056.97	3.02406		0.0503865	2.72933	2.92967		536.209	850.488
Midbrain	CVA	CVA_22_3f	28	366.725	325.833	827.422	2.91773		0.0503865	2.72933	2.92967		536.209	850.488
Midbrain	CVA	CVA_24_1m	29	577.117	573.207	1302.12	3.11465		0.0503865	2.72933	2.92967		536.209	850.488
Midbrain	CVA	CVA_24_2m	32	488.288	435	1101.7	3.04206		0.0503865	2.72933	2.92967		536.209	850.488
Midbrain	CVA	CVA_24_3m	28	521.175	465.589	1175.9	3.07037		0.0503865	2.72933	2.92967		536.209	850.488
Midbrain	CVA	CVA_24_4m	29	545.841	463.5	1231.55	3.09045		0.0503865	2.72933	2.92967		536.209	850.488
Midbrain	CVA	CVA_25_1f	32	519.102	447.891	1171.22	3.06864		0.0503865	2.72933	2.92967		536.209	850.488
Midbrain	CVA	CVA_25_2f	33	473.44	400.935	1068.2	3.02865		0.0503865	2.72933	2.92967		536.209	850.488
Midbrain	CVA	CVA_26_1m	33	586.21	516.516	1322.64	3.12144		0.0503865	2.72933	2.92967		536.209	850.488
Midbrain	CVA	CVA_26_2m	34	541.75	436.364	1222.32	3.08719		0.0503865	2.72933	2.92967		536.209	850.488
Midbrain	CVA	CVA_27_1m	21	317.949	242.053	717.372	2.85574		0.0503865	2.72933	2.92967		536.209	850.488
Midbrain	CVA	CVA_27_2m	23	372.436	342.978	840.308	2.92444		0.0503865	2.72933	2.92967		536.209	850.488
Midbrain	CVA	CVA_27_3m	34	514.214	443.727	1160.2	3.06453		0.0503865	2.72933	2.92967		536.209	850.488
Midbrain	WT	VCVT_88_4m	30	253.015	150.571	558.909	2.74734	2.8295	0.0503865	2.72933	2.92967	675.307	536.209	850.488
Midbrain	WT	VCVT_93_6f	32	358.941	266.125	792.9	2.89922	2.8295	0.0503865	2.72933	2.92967	675.307	536.209	850.488
Midbrain	WT	VCVT_94_3m	43	291.363	177.7	643.62	2.80863	2.8295	0.0503865	2.72933	2.92967	675.307	536.209	850.488
Midbrain	WT	VCVT_94_7f	36	354.234	278.5	782.503	2.89349	2.8295	0.0503865	2.72933	2.92967	675.307	536.209	850.488
Midbrain	WT	VCVT_97_1m	35	365.817	287.657	808.09	2.90746	2.8295	0.0503865	2.72933	2.92967	675.307	536.209	850.488
Midbrain	WT	VCVT_97_2m	35	301.256	236.545	665.475	2.82313	2.8295	0.0503865	2.72933	2.92967	675.307	536.209	850.488
Midbrain	WT	VCVT_98_2m	28	259.115	185.5	572.384	2.75769	2.8295	0.0503865	2.72933	2.92967	675.307	536.209	850.488
Midbrain	WT	VCVT_99_2m	29	295.976	208.966	653.812	2.81545	2.8295	0.0503865	2.72933	2.92967	675.307	536.209	850.488
Midbrain	WT	VCVT_105_3m	34	294.379	207.353	650.283	2.8131	2.8295	0.0503865	2.72933	2.92967	675.307	536.209	850.488
Olfactory areas	CGA	CGA2_a1m	6	493.787	461.6	1090.77	3.03774	3.05367	0.0356286	2.98284	3.1245	1131.54	961.263	1331.99
Olfactory areas	CGA	CGA2_a3m	9	1065.6	958	2353.92	3.37179	3.05367	0.0356286	2.98284	3.1245	1131.54	961.263	1331.99
Olfactory areas	CGA	CGA2_a4m	9	745.508	558.889	1646.83	3.21665	3.05367	0.0356286	2.98284	3.1245	1131.54	961.263	1331.99
Olfactory areas	CGA	CGA2_a5m	11	740.714	648	1636.24	3.21385	3.05367	0.0356286	2.98284	3.1245	1131.54	961.263	1331.99
Olfactory areas	CGA	CGA2_a6m	12	1406.78	1405	3107.57	3.49242	3.05367	0.0356286	2.98284	3.1245	1131.54	961.263	1331.99
Olfactory areas	CGA	CGA4_a1m	14	292.693	202.714	646.56	2.81061	3.05367	0.0356286	2.98284	3.1245	1131.54	961.263	1331.99
Olfactory areas	CGA	CGA4_a4m	10	487.37	426.4	1076.6	3.03205	3.05367	0.0356286	2.98284	3.1245	1131.54	961.263	1331.99
Olfactory areas	CGA	CGA5_a1f	11	410.323	344.727	906.405	2.95732	3.05367	0.0356286	2.98284	3.1245	1131.54	961.263	1331.99
Olfactory areas	CGA	CGA5_a2f	12	364.258	286.167	804.646	2.9056	3.05367	0.0356286	2.98284	3.1245	1131.54	961.263	1331.99
Olfactory areas	CGA	CGA5_a4f	15	433.632	387.143	957.894	2.98132	3.05367	0.0356286	2.98284	3.1245	1131.54	961.263	1331.99
Olfactory areas	CGA	CGA6_a1f	12	260.501	239.636	575.447	2.76001	3.05367	0.0356286	2.98284	3.1245	1131.54	961.263	1331.99
Olfactory areas	CGA	CGA6_a2f	14	795.522	756.727	1757.31	3.24485	3.05367	0.0356286	2.98284	3.1245	1131.54	961.263	1331.99
Olfactory areas	CGA	CGA6_a3f	11	432.208	389.273	954.748	2.97989	3.05367	0.0356286	2.98284	3.1245	1131.54	961.263	1331.99
Olfactory areas	CGA	CGA6_a4f	15	652.263	580.4	1440.85	3.15862	3.05367	0.0356286	2.98284	3.1245	1131.54	961.263	1331.99
Olfactory areas	CGA	CGA7_a1f	9	380.905	295.111	841.42	2.92501	3.05367	0.0356286	2.98284	3.1245	1131.54	961.263	1331.99
Olfactory areas	CGA	CGA7_a3m	14	368.616	242.143	814.273	2.91077	3.05367	0.0356286	2.98284	3.1245	1131.54	961.263	1331.99
Olfactory areas	CGA	CGA8_a1f	13	551.085	528.333	1217.35	3.08541	3.05367	0.0356286	2.98284	3.1245	1131.54	961.263	1331.99
Olfactory areas	CGA	CGA8_a1m	15	345.13	249.333	762.393	2.88218	3.05367	0.0356286	2.98284	3.1245	1131.54	961.263	1331.99
Olfactory areas	CKO	VCVT_50_1	7	435.974	371.429	963.066	2.98366	2.93934	0.0503865	2.83917	3.03951	869.645	690.518	1095.24
Olfactory areas	CKO	VCVT_66_3	13	599.53	540	1059.49	3.0251	2.93934	0.0503865	2.83917	3.03951	869.645	690.518	1095.24
Olfactory areas	CKO	VCVT_80_1	12	403.815	371.833	892.026	2.95038	2.93934	0.0503865	2.83917	3.03951	869.645	690.518	1095.24
Olfactory areas	CKO	VCVT_84_3m	12	558.139	512.167	1232.93	3.09094	2.93934	0.0503865	2.83917	3.03951	869.645	690.518	1095.24
Olfactory areas	CKO	VCVT_84_4m	14	356.298	285.714	787.063	2.89601	2.93934	0.0503865	2.83917	3.03951	869.645	690.518	1095.24
Olfactory areas	CKO	VCVT_94_5m	12	266.524	157.667	588.751	2.76993	2.93934	0.0503865	2.83917	3.03951	869.645	690.518	1095.24
Olfactory areas	CKO	VCVT_97_7f	14	435.929	375.429	962.968	2.98361	2.93934	0.0503865	2.83917	3.03951	869.645	690.518	1095.24
Olfactory areas	CKO	VCVT_99_1m	12	395.02	342.727	872.598	2.94081	2.93934	0.0503865	2.83917	3.03951	869.645	690.518	1095.24
Olfactory areas	CKO	VCVT_105_4m	13	294.745	198.833	651.091	2.81364	2.93934	0.0503865	2.83917	3.03951	869.645	690.518	1095.24
Olfactory areas	CVA	CVA_18_1m	14	1241.43	1142.68	2800.98	3.44731		0.0503865	2.86172	3.06206		727.314	1153.6
Olfactory areas	CVA	CVA_18_3f	15	1468.2	1543.5	3312.63	3.52017		0.0503865	2.86172	3.06206		727.314	1153.6
Olfactory areas	CVA	CVA_20_1f	15	934.795	914.1	2109.13	3.3241		0.0503865	2.86172	3.06206		727.314	1153.6
Olfactory areas	CVA	CVA_20_2f	14	1376.9	1312.07	3106.64	3.49229		0.0503865	2.86172	3.06206		727.314	1153.6
Olfactory areas	CVA	CVA_22_1f	15	1083.14	1086	2443.84	3.38807		0.0503865	2.86172	3.06206		727.314	1153.6
Olfactory areas	CVA	CVA_22_2f	13	1207.03	1123.27	2723.35	3.4351		0.0503865	2.86172	3.06206		727.314	1153.6
Olfactory areas	CVA	CVA_22_3f	15	695.462	566.036	1569.14	3.19566		0.0503865	2.86172	3.06206		727.314	1153.6
Olfactory areas	CVA	CVA_24_1m	13	994.674	933.923	2244.23	3.35107		0.0503865	2.86172	3.06206		727.314	1153.6
Olfactory areas	CVA	CVA_24_2m	15	1218.21	1143.3	2748.58	3.43911		0.0503865	2.86172	3.06206		727.314	1153.6
Olfactory areas	CVA	CVA_24_3m	14	1246	1204.39	2811.28	3.4489		0.0503865	2.86172	3.06206		727.314	1153.6
Olfactory areas	CVA	CVA_24_4m	15	1377.28	1373.1	3107.48	3.49241		0.0503865	2.86172	3.06206		727.314	1153.6
Olfactory areas	CVA	CVA_25_1f	14	731.243	616.179	1649.87	3.21745		0.0503865	2.86172	3.06206		727.314	1153.6
Olfactory areas	CVA	CVA_25_2f	15	1146.2	1066.2	2586.1	3.41265		0.0503865	2.86172	3.06206		727.314	1153.6
Olfactory areas	CVA	CVA_26_1m	14	1493.35	1480.82	3369.37	3.52755		0.0503865	2.86172	3.06206		727.314	1153.6
Olfactory areas	CVA	CVA_26_2m	13	1686.74	1742.19	3805.71	3.58044		0.0503865	2.86172	3.06206		727.314	1153.6
Olfactory areas	CVA	CVA_27_1m	15	923.673	850.8	2084.04	3.31891		0.0503865	2.86172	3.06206		727.314	1153.6
Olfactory areas	CVA	CVA_27_2m	15	1114.38	1052.4	2514.33	3.40042		0.0503865	2.86172	3.06206		727.314	1153.6
Olfactory areas	CVA	CVA_27_3m	14	1534.96	1569.38	3463.26	3.53948		0.0503865	2.86172	3.06206		727.314	1153.6
Olfactory areas	WT	VCVT_88_4m	11	472.086	310.8	1042.84	3.01822	2.96189	0.0503865	2.86172	3.06206	915.987	727.314	1153.6
Olfactory areas	WT	VCVT_93_6f	12	572.173	465.636	1263.93	3.10172	2.96189	0.0503865	2.86172	3.06206	915.987	727.314	1153.6
Olfactory areas	WT	VCVT_94_3m	13	299.672	241.333	661.974	2.82084	2.96189	0.0503865	2.86172	3.06206	915.987	727.314	1153.6
Olfactory areas	WT	VCVT_94_7f	9	344.073	245.333	760.058	2.88085	2.96189	0.0503865	2.86172	3.06206	915.987	727.314	1153.6
Olfactory areas	WT	VCVT_97_1m	14	473.823	405.167	1046.68	3.01981	2.96189	0.0503865	2.86172	3.06206	915.987	727.314	1153.6
Olfactory areas	WT	VCVT_97_2m	8	718.838	676	1587.91	3.20083	2.96189	0.0503865	2.86172	3.06206	915.987	727.314	1153.6
Olfactory areas	WT	VCVT_98_2m	12	210.266	148.727	464.477	2.66696	2.96189	0.0503865	2.86172	3.06206	915.987	727.314	1153.6
Olfactory areas	WT	VCVT_99_2m	12	349.104	293.818	771.171	2.88715	2.96189	0.0503865	2.86172	3.06206	915.987	727.314	1153.6
Olfactory areas	WT	VCVT_105_3m	11	520.508	440.909	1149.8	3.06062	2.96189	0.0503865	2.86172	3.06206	915.987	727.314	1153.6
Pallidum	CGA	CGA2_a1m	10	831.073	700	1835.84	3.26384	3.13023	0.0356286	3.0594	3.20106	1349.67	1146.57	1588.76
Pallidum	CGA	CGA2_a3m	9	688.957	604	1521.91	3.18239	3.13023	0.0356286	3.0594	3.20106	1349.67	1146.57	1588.76
Pallidum	CGA	CGA2_a4m	10	833.194	700	1840.52	3.26494	3.13023	0.0356286	3.0594	3.20106	1349.67	1146.57	1588.76
Pallidum	CGA	CGA2_a5m	10	929.537	842.4	2053.35	3.31246	3.13023	0.0356286	3.0594	3.20106	1349.67	1146.57	1588.76
Pallidum	CGA	CGA2_a6m	10	640.348	519.6	1414.53	3.15061	3.13023	0.0356286	3.0594	3.20106	1349.67	1146.57	1588.76
Pallidum	CGA	CGA4_a1m	9	561.364	482.222	1240.05	3.09344	3.13023	0.0356286	3.0594	3.20106	1349.67	1146.57	1588.76
Pallidum	CGA	CGA4_a4m	10	713.905	652.6	1577.02	3.19784	3.13023	0.0356286	3.0594	3.20106	1349.67	1146.57	1588.76
Pallidum	CGA	CGA5_a1f	9	501.614	398.889	1108.06	3.04457	3.13023	0.0356286	3.0594	3.20106	1349.67	1146.57	1588.76
Pallidum	CGA	CGA5_a2f	9	375.81	302.444	830.164	2.91916	3.13023	0.0356286	3.0594	3.20106	1349.67	1146.57	1588.76
Pallidum	CGA	CGA5_a4f	9	493.61	395.778	1090.39	3.03758	3.13023	0.0356286	3.0594	3.20106	1349.67	1146.57	1588.76
Pallidum	CGA	CGA6_a1f	8	423.394	341.25	935.277	2.97094	3.13023	0.0356286	3.0594	3.20106	1349.67	1146.57	1588.76
Pallidum	CGA	CGA6_a2f	10	672.053	592.8	1484.56	3.1716	3.13023	0.0356286	3.0594	3.20106	1349.67	1146.57	1588.76
Pallidum	CGA	CGA6_a3f	10	626.2	467.8	1383.28	3.14091	3.13023	0.0356286	3.0594	3.20106	1349.67	1146.57	1588.76
Pallidum	CGA	CGA6_a4f	10	714.909	639.4	1579.23	3.19845	3.13023	0.0356286	3.0594	3.20106	1349.67	1146.57	1588.76
Pallidum	CGA	CGA7_a1f	10	429.515	363.6	948.799	2.97717	3.13023	0.0356286	3.0594	3.20106	1349.67	1146.57	1588.76
Pallidum	CGA	CGA7_a3m	9	693.222	611.556	1531.33	3.18507	3.13023	0.0356286	3.0594	3.20106	1349.67	1146.57	1588.76
Pallidum	CGA	CGA8_a1f	9	620.529	551.778	1370.75	3.13696	3.13023	0.0356286	3.0594	3.20106	1349.67	1146.57	1588.76
Pallidum	CGA	CGA8_a1m	9	564.932	488.889	1247.93	3.09619	3.13023	0.0356286	3.0594	3.20106	1349.67	1146.57	1588.76
Pallidum	CKO	VCVT_50_1	8	451.708	350	997.823	2.99905	3.1284	0.0503865	3.02823	3.22857	1344	1067.17	1692.65
Pallidum	CKO	VCVT_66_3	9	686.423	602	1213.05	3.08388	3.1284	0.0503865	3.02823	3.22857	1344	1067.17	1692.65
Pallidum	CKO	VCVT_80_1	10	608.134	532.6	1343.37	3.12819	3.1284	0.0503865	3.02823	3.22857	1344	1067.17	1692.65
Pallidum	CKO	VCVT_84_3m	9	606.169	513.111	1339.03	3.12679	3.1284	0.0503865	3.02823	3.22857	1344	1067.17	1692.65
Pallidum	CKO	VCVT_84_4m	9	618.21	530.889	1365.63	3.13533	3.1284	0.0503865	3.02823	3.22857	1344	1067.17	1692.65
Pallidum	CKO	VCVT_94_5m	8	716.995	626.5	1583.84	3.19971	3.1284	0.0503865	3.02823	3.22857	1344	1067.17	1692.65
Pallidum	CKO	VCVT_97_7f	9	688.206	605.778	1520.25	3.18191	3.1284	0.0503865	3.02823	3.22857	1344	1067.17	1692.65
Pallidum	CKO	VCVT_99_1m	10	672.312	593.4	1485.14	3.17177	3.1284	0.0503865	3.02823	3.22857	1344	1067.17	1692.65
Pallidum	CKO	VCVT_105_4m	10	609.201	564.6	1345.73	3.12896	3.1284	0.0503865	3.02823	3.22857	1344	1067.17	1692.65
Pallidum	CVA	CVA_18_1m	9	928.101	846	2094.03	3.32098		0.0503865	3.04779	3.24812		1116.31	1770.6
Pallidum	CVA	CVA_18_3f	9	1112.8	1037.5	2510.75	3.3998		0.0503865	3.04779	3.24812		1116.31	1770.6
Pallidum	CVA	CVA_20_1f	9	663.05	598	1496.01	3.17493		0.0503865	3.04779	3.24812		1116.31	1770.6
Pallidum	CVA	CVA_20_2f	10	802.336	718.2	1810.27	3.25774		0.0503865	3.04779	3.24812		1116.31	1770.6
Pallidum	CVA	CVA_22_1f	9	739.601	576.5	1668.72	3.22238		0.0503865	3.04779	3.24812		1116.31	1770.6
Pallidum	CVA	CVA_22_2f	10	742.209	567.5	1674.61	3.22391		0.0503865	3.04779	3.24812		1116.31	1770.6
Pallidum	CVA	CVA_22_3f	8	675.555	522	1524.22	3.18305		0.0503865	3.04779	3.24812		1116.31	1770.6
Pallidum	CVA	CVA_24_1m	8	951.72	873	2147.32	3.3319		0.0503865	3.04779	3.24812		1116.31	1770.6
Pallidum	CVA	CVA_24_2m	10	771.418	662.4	1740.51	3.24068		0.0503865	3.04779	3.24812		1116.31	1770.6
Pallidum	CVA	CVA_24_3m	10	856.003	757.8	1931.36	3.28586		0.0503865	3.04779	3.24812		1116.31	1770.6
Pallidum	CVA	CVA_24_4m	9	1113.63	1019	2512.62	3.40013		0.0503865	3.04779	3.24812		1116.31	1770.6
Pallidum	CVA	CVA_25_1f	8	546.145	426.375	1232.24	3.0907		0.0503865	3.04779	3.24812		1116.31	1770.6
Pallidum	CVA	CVA_25_2f	9	762.62	679.5	1720.66	3.2357		0.0503865	3.04779	3.24812		1116.31	1770.6
Pallidum	CVA	CVA_26_1m	9	985.839	908	2224.3	3.34719		0.0503865	3.04779	3.24812		1116.31	1770.6
Pallidum	CVA	CVA_26_2m	10	802.847	720.45	1811.42	3.25802		0.0503865	3.04779	3.24812		1116.31	1770.6
Pallidum	CVA	CVA_27_1m	9	737.985	618	1665.08	3.22143		0.0503865	3.04779	3.24812		1116.31	1770.6
Pallidum	CVA	CVA_27_2m	8	663.341	571.5	1496.66	3.17512		0.0503865	3.04779	3.24812		1116.31	1770.6
Pallidum	CVA	CVA_27_3m	9	811.519	698	1830.99	3.26269		0.0503865	3.04779	3.24812		1116.31	1770.6
Pallidum	WT	VCVT_88_4m	8	547.174	448.25	1208.71	3.08232	3.14795	0.0503865	3.04779	3.24812	1405.9	1116.31	1770.6
Pallidum	WT	VCVT_93_6f	9	833.028	745.333	1840.16	3.26486	3.14795	0.0503865	3.04779	3.24812	1405.9	1116.31	1770.6
Pallidum	WT	VCVT_94_3m	9	536.159	433.111	1184.38	3.07349	3.14795	0.0503865	3.04779	3.24812	1405.9	1116.31	1770.6
Pallidum	WT	VCVT_94_7f	9	637.772	523.778	1408.84	3.14886	3.14795	0.0503865	3.04779	3.24812	1405.9	1116.31	1770.6
Pallidum	WT	VCVT_97_1m	10	704.09	640.6	1555.34	3.19182	3.14795	0.0503865	3.04779	3.24812	1405.9	1116.31	1770.6
Pallidum	WT	VCVT_97_2m	8	740.427	625.25	1635.6	3.21368	3.14795	0.0503865	3.04779	3.24812	1405.9	1116.31	1770.6
Pallidum	WT	VCVT_98_2m	8	482.527	408	1065.9	3.02772	3.14795	0.0503865	3.04779	3.24812	1405.9	1116.31	1770.6
Pallidum	WT	VCVT_99_2m	9	692.608	626.444	1529.97	3.18468	3.14795	0.0503865	3.04779	3.24812	1405.9	1116.31	1770.6
Pallidum	WT	VCVT_105_3m	9	630.889	548.667	1393.63	3.14415	3.14795	0.0503865	3.04779	3.24812	1405.9	1116.31	1770.6
Pons	CGA	CGA2_a1m	14	652.317	553.143	1440.97	3.15865	2.96886	0.0356286	2.89803	3.03968	930.799	790.728	1095.68
Pons	CGA	CGA2_a3m	19	487.446	372.737	1076.77	3.03212	2.96886	0.0356286	2.89803	3.03968	930.799	790.728	1095.68
Pons	CGA	CGA2_a4m	18	619.655	558.556	1368.82	3.13635	2.96886	0.0356286	2.89803	3.03968	930.799	790.728	1095.68
Pons	CGA	CGA2_a5m	18	814.992	700.667	1800.32	3.25535	2.96886	0.0356286	2.89803	3.03968	930.799	790.728	1095.68
Pons	CGA	CGA2_a6m	17	901.926	760	1992.35	3.29937	2.96886	0.0356286	2.89803	3.03968	930.799	790.728	1095.68
Pons	CGA	CGA4_a1m	20	267.152	229.1	590.138	2.77095	2.96886	0.0356286	2.89803	3.03968	930.799	790.728	1095.68
Pons	CGA	CGA4_a4m	23	506.401	358.261	1118.64	3.04869	2.96886	0.0356286	2.89803	3.03968	930.799	790.728	1095.68
Pons	CGA	CGA5_a1f	22	329.964	224.526	728.89	2.86266	2.96886	0.0356286	2.89803	3.03968	930.799	790.728	1095.68
Pons	CGA	CGA5_a2f	21	256.951	191.429	567.605	2.75405	2.96886	0.0356286	2.89803	3.03968	930.799	790.728	1095.68
Pons	CGA	CGA5_a4f	21	305.422	251.714	674.677	2.8291	2.96886	0.0356286	2.89803	3.03968	930.799	790.728	1095.68
Pons	CGA	CGA6_a1f	22	228.184	190.19	504.059	2.70248	2.96886	0.0356286	2.89803	3.03968	930.799	790.728	1095.68
Pons	CGA	CGA6_a2f	14	335.113	305.538	740.264	2.86939	2.96886	0.0356286	2.89803	3.03968	930.799	790.728	1095.68
Pons	CGA	CGA6_a3f	21	520.716	376.6	1150.26	3.0608	2.96886	0.0356286	2.89803	3.03968	930.799	790.728	1095.68
Pons	CGA	CGA6_a4f	22	524.009	360	1157.54	3.06353	2.96886	0.0356286	2.89803	3.03968	930.799	790.728	1095.68
Pons	CGA	CGA7_a1f	13	265.106	202.308	585.619	2.76762	2.96886	0.0356286	2.89803	3.03968	930.799	790.728	1095.68
Pons	CGA	CGA7_a3m	22	410.711	306.727	907.26	2.95773	2.96886	0.0356286	2.89803	3.03968	930.799	790.728	1095.68
Pons	CGA	CGA8_a1f	22	531.23	392	1173.49	3.06948	2.96886	0.0356286	2.89803	3.03968	930.799	790.728	1095.68
Pons	CGA	CGA8_a1m	23	286.351	168.909	632.549	2.80109	2.96886	0.0356286	2.89803	3.03968	930.799	790.728	1095.68
Pons	CKO	VCVT_50_1	21	281.622	172.762	622.103	2.79386	2.87308	0.0503865	2.77291	2.97324	746.578	592.8	940.248
Pons	CKO	VCVT_66_3	21	328.379	166.286	580.311	2.76366	2.87308	0.0503865	2.77291	2.97324	746.578	592.8	940.248
Pons	CKO	VCVT_80_1	22	408.126	262.545	901.55	2.95499	2.87308	0.0503865	2.77291	2.97324	746.578	592.8	940.248
Pons	CKO	VCVT_84_3m	22	310.135	203.636	685.088	2.83575	2.87308	0.0503865	2.77291	2.97324	746.578	592.8	940.248
Pons	CKO	VCVT_84_4m	22	358.238	197.909	791.347	2.89837	2.87308	0.0503865	2.77291	2.97324	746.578	592.8	940.248
Pons	CKO	VCVT_94_5m	23	387.783	268.273	856.613	2.93278	2.87308	0.0503865	2.77291	2.97324	746.578	592.8	940.248
Pons	CKO	VCVT_97_7f	23	298.12	189.739	658.546	2.81859	2.87308	0.0503865	2.77291	2.97324	746.578	592.8	940.248
Pons	CKO	VCVT_99_1m	24	391.539	213.913	864.909	2.93697	2.87308	0.0503865	2.77291	2.97324	746.578	592.8	940.248
Pons	CKO	VCVT_105_4m	19	378.891	295	836.971	2.92271	2.87308	0.0503865	2.77291	2.97324	746.578	592.8	940.248
Pons	CVA	CVA_18_1m	17	588.581	528.3	1327.99	3.12319		0.0503865	2.81035	3.01068		646.169	1024.9
Pons	CVA	CVA_18_3f	20	647.901	573.75	1461.83	3.1649		0.0503865	2.81035	3.01068		646.169	1024.9
Pons	CVA	CVA_20_1f	18	527.33	437	1189.79	3.07547		0.0503865	2.81035	3.01068		646.169	1024.9
Pons	CVA	CVA_20_2f	22	577.376	510.545	1302.7	3.11485		0.0503865	2.81035	3.01068		646.169	1024.9
Pons	CVA	CVA_22_1f	21	571.08	469.071	1288.5	3.11008		0.0503865	2.81035	3.01068		646.169	1024.9
Pons	CVA	CVA_22_2f	19	539.875	404.763	1218.09	3.08568		0.0503865	2.81035	3.01068		646.169	1024.9
Pons	CVA	CVA_22_3f	17	377.147	278.735	850.937	2.9299		0.0503865	2.81035	3.01068		646.169	1024.9
Pons	CVA	CVA_24_1m	19	604.47	475	1363.83	3.13476		0.0503865	2.81035	3.01068		646.169	1024.9
Pons	CVA	CVA_24_2m	22	599.845	487.227	1353.4	3.13143		0.0503865	2.81035	3.01068		646.169	1024.9
Pons	CVA	CVA_24_3m	18	673.174	523.25	1518.85	3.18151		0.0503865	2.81035	3.01068		646.169	1024.9
Pons	CVA	CVA_24_4m	22	480.157	270.857	1083.36	3.03477		0.0503865	2.81035	3.01068		646.169	1024.9
Pons	CVA	CVA_25_1f	21	516.408	395.325	1165.15	3.06638		0.0503865	2.81035	3.01068		646.169	1024.9
Pons	CVA	CVA_25_2f	21	590.781	453.6	1332.95	3.12481		0.0503865	2.81035	3.01068		646.169	1024.9
Pons	CVA	CVA_26_1m	20	625.062	519.525	1410.3	3.14931		0.0503865	2.81035	3.01068		646.169	1024.9
Pons	CVA	CVA_26_2m	22	585.324	466.977	1320.64	3.12078		0.0503865	2.81035	3.01068		646.169	1024.9
Pons	CVA	CVA_27_1m	16	417.816	302.344	942.697	2.97437		0.0503865	2.81035	3.01068		646.169	1024.9
Pons	CVA	CVA_27_2m	21	437.299	395.357	986.656	2.99417		0.0503865	2.81035	3.01068		646.169	1024.9
Pons	CVA	CVA_27_3m	21	614.142	475.929	1385.66	3.14166		0.0503865	2.81035	3.01068		646.169	1024.9
Pons	WT	VCVT_88_4m	21	347.957	193.81	768.638	2.88572	2.91051	0.0503865	2.81035	3.01068	813.792	646.169	1024.9
Pons	WT	VCVT_93_6f	24	449.389	313.167	992.7	2.99682	2.91051	0.0503865	2.81035	3.01068	813.792	646.169	1024.9
Pons	WT	VCVT_94_3m	23	399.551	243.048	882.609	2.94577	2.91051	0.0503865	2.81035	3.01068	813.792	646.169	1024.9
Pons	WT	VCVT_94_7f	23	314.982	178.455	695.795	2.84248	2.91051	0.0503865	2.81035	3.01068	813.792	646.169	1024.9
Pons	WT	VCVT_97_1m	24	340.712	210	752.632	2.87658	2.91051	0.0503865	2.81035	3.01068	813.792	646.169	1024.9
Pons	WT	VCVT_97_2m	24	403.472	276.417	891.269	2.95001	2.91051	0.0503865	2.81035	3.01068	813.792	646.169	1024.9
Pons	WT	VCVT_98_2m	20	359.575	246.4	794.301	2.89999	2.91051	0.0503865	2.81035	3.01068	813.792	646.169	1024.9
Pons	WT	VCVT_99_2m	18	336.628	228.353	743.612	2.87135	2.91051	0.0503865	2.81035	3.01068	813.792	646.169	1024.9
Pons	WT	VCVT_105_3m	23	381.691	242.609	843.156	2.92591	2.91051	0.0503865	2.81035	3.01068	813.792	646.169	1024.9
Striatum	CGA	CGA2_a1m	14	560.213	499	1237.51	3.09255	3.07851	0.0356286	3.00768	3.14934	1198.14	1017.84	1410.38
Striatum	CGA	CGA2_a3m	14	609.619	513.571	1346.65	3.12925	3.07851	0.0356286	3.00768	3.14934	1198.14	1017.84	1410.38
Striatum	CGA	CGA2_a4m	16	792.695	711.75	1751.06	3.2433	3.07851	0.0356286	3.00768	3.14934	1198.14	1017.84	1410.38
Striatum	CGA	CGA2_a5m	14	845.343	811.714	1867.36	3.27123	3.07851	0.0356286	3.00768	3.14934	1198.14	1017.84	1410.38
Striatum	CGA	CGA2_a6m	15	601.008	488.533	1327.63	3.12308	3.07851	0.0356286	3.00768	3.14934	1198.14	1017.84	1410.38
Striatum	CGA	CGA4_a1m	16	477.328	457.6	1054.42	3.02301	3.07851	0.0356286	3.00768	3.14934	1198.14	1017.84	1410.38
Striatum	CGA	CGA4_a4m	14	568.063	548.286	1254.85	3.09859	3.07851	0.0356286	3.00768	3.14934	1198.14	1017.84	1410.38
Striatum	CGA	CGA5_a1f	13	389.14	344	859.611	2.9343	3.07851	0.0356286	3.00768	3.14934	1198.14	1017.84	1410.38
Striatum	CGA	CGA5_a2f	14	384.132	318.714	848.548	2.92868	3.07851	0.0356286	3.00768	3.14934	1198.14	1017.84	1410.38
Striatum	CGA	CGA5_a4f	15	388.828	321.733	858.921	2.93395	3.07851	0.0356286	3.00768	3.14934	1198.14	1017.84	1410.38
Striatum	CGA	CGA6_a1f	14	394.514	361.143	871.481	2.94026	3.07851	0.0356286	3.00768	3.14934	1198.14	1017.84	1410.38
Striatum	CGA	CGA6_a2f	15	632.982	589.333	1398.26	3.14559	3.07851	0.0356286	3.00768	3.14934	1198.14	1017.84	1410.38
Striatum	CGA	CGA6_a3f	15	603.4	549.467	1332.91	3.1248	3.07851	0.0356286	3.00768	3.14934	1198.14	1017.84	1410.38
Striatum	CGA	CGA6_a4f	16	682.171	638	1506.92	3.17809	3.07851	0.0356286	3.00768	3.14934	1198.14	1017.84	1410.38
Striatum	CGA	CGA7_a1f	14	437.373	396.571	966.157	2.98505	3.07851	0.0356286	3.00768	3.14934	1198.14	1017.84	1410.38
Striatum	CGA	CGA7_a3m	14	532.733	466.857	1176.81	3.07071	3.07851	0.0356286	3.00768	3.14934	1198.14	1017.84	1410.38
Striatum	CGA	CGA8_a1f	15	585.201	513.2	1292.71	3.1115	3.07851	0.0356286	3.00768	3.14934	1198.14	1017.84	1410.38
Striatum	CGA	CGA8_a1m	15	543.24	466.286	1200.02	3.07919	3.07851	0.0356286	3.00768	3.14934	1198.14	1017.84	1410.38
Striatum	CKO	VCVT_50_1	12	389.887	312	861.26	2.93513	3.07135	0.0503865	2.97118	3.17152	1178.55	935.798	1484.28
Striatum	CKO	VCVT_66_3	14	683.538	645.143	1207.95	3.08205	3.07135	0.0503865	2.97118	3.17152	1178.55	935.798	1484.28
Striatum	CKO	VCVT_80_1	15	447.259	348.571	987.996	2.99476	3.07135	0.0503865	2.97118	3.17152	1178.55	935.798	1484.28
Striatum	CKO	VCVT_84_3m	14	555.959	520.429	1228.11	3.08924	3.07135	0.0503865	2.97118	3.17152	1178.55	935.798	1484.28
Striatum	CKO	VCVT_84_4m	14	737.51	694.429	1629.16	3.21196	3.07135	0.0503865	2.97118	3.17152	1178.55	935.798	1484.28
Striatum	CKO	VCVT_94_5m	15	419.939	285.067	927.645	2.96738	3.07135	0.0503865	2.97118	3.17152	1178.55	935.798	1484.28
Striatum	CKO	VCVT_97_7f	16	631.316	607.5	1394.58	3.14444	3.07135	0.0503865	2.97118	3.17152	1178.55	935.798	1484.28
Striatum	CKO	VCVT_99_1m	13	611.802	549.231	1351.47	3.13081	3.07135	0.0503865	2.97118	3.17152	1178.55	935.798	1484.28
Striatum	CKO	VCVT_105_4m	14	552.302	522.154	1220.03	3.08637	3.07135	0.0503865	2.97118	3.17152	1178.55	935.798	1484.28
Striatum	CVA	CVA_18_1m	14	898.866	810.964	2028.07	3.30708		0.0503865	2.96176	3.16209		915.713	1452.43
Striatum	CVA	CVA_18_3f	15	1040.52	966	2347.66	3.37064		0.0503865	2.96176	3.16209		915.713	1452.43
Striatum	CVA	CVA_20_1f	15	802.127	761.4	1809.8	3.25763		0.0503865	2.96176	3.16209		915.713	1452.43
Striatum	CVA	CVA_20_2f	16	1095.88	1031.91	2472.58	3.39315		0.0503865	2.96176	3.16209		915.713	1452.43
Striatum	CVA	CVA_22_1f	16	900.117	799.312	2030.89	3.30769		0.0503865	2.96176	3.16209		915.713	1452.43
Striatum	CVA	CVA_22_2f	15	756.316	704.4	1706.44	3.23209		0.0503865	2.96176	3.16209		915.713	1452.43
Striatum	CVA	CVA_22_3f	15	648.933	528.6	1464.15	3.16559		0.0503865	2.96176	3.16209		915.713	1452.43
Striatum	CVA	CVA_24_1m	16	995.383	940.219	2245.83	3.35138		0.0503865	2.96176	3.16209		915.713	1452.43
Striatum	CVA	CVA_24_2m	15	936.247	856.2	2112.41	3.32478		0.0503865	2.96176	3.16209		915.713	1452.43
Striatum	CVA	CVA_24_3m	15	922.014	819.3	2080.29	3.31812		0.0503865	2.96176	3.16209		915.713	1452.43
Striatum	CVA	CVA_24_4m	14	1608.92	1543.18	3630.12	3.55992		0.0503865	2.96176	3.16209		915.713	1452.43
Striatum	CVA	CVA_25_1f	16	678.044	639.844	1529.84	3.18465		0.0503865	2.96176	3.16209		915.713	1452.43
Striatum	CVA	CVA_25_2f	16	842.371	787.5	1900.6	3.27889		0.0503865	2.96176	3.16209		915.713	1452.43
Striatum	CVA	CVA_26_1m	15	1131.93	1071	2553.92	3.40721		0.0503865	2.96176	3.16209		915.713	1452.43
Striatum	CVA	CVA_26_2m	16	1072.09	1051.03	2418.91	3.38362		0.0503865	2.96176	3.16209		915.713	1452.43
Striatum	CVA	CVA_27_1m	15	924.336	872.1	2085.53	3.31922		0.0503865	2.96176	3.16209		915.713	1452.43
Striatum	CVA	CVA_27_2m	15	904.659	862.5	2041.14	3.30987		0.0503865	2.96176	3.16209		915.713	1452.43
Striatum	CVA	CVA_27_3m	16	1183.09	1139.91	2669.36	3.42641		0.0503865	2.96176	3.16209		915.713	1452.43
Striatum	WT	VCVT_88_4m	14	408.597	346.143	902.591	2.95549	3.06193	0.0503865	2.96176	3.16209	1153.26	915.713	1452.43
Striatum	WT	VCVT_93_6f	14	688.4	631	1520.68	3.18204	3.06193	0.0503865	2.96176	3.16209	1153.26	915.713	1452.43
Striatum	WT	VCVT_94_3m	15	353.979	223.733	781.939	2.89317	3.06193	0.0503865	2.96176	3.16209	1153.26	915.713	1452.43
Striatum	WT	VCVT_94_7f	15	423.357	371.333	935.196	2.9709	3.06193	0.0503865	2.96176	3.16209	1153.26	915.713	1452.43
Striatum	WT	VCVT_97_1m	14	658.657	566.714	1454.97	3.16285	3.06193	0.0503865	2.96176	3.16209	1153.26	915.713	1452.43
Striatum	WT	VCVT_97_2m	14	822.96	807.714	1817.92	3.25957	3.06193	0.0503865	2.96176	3.16209	1153.26	915.713	1452.43
Striatum	WT	VCVT_98_2m	12	404.278	345.833	893.05	2.95088	3.06193	0.0503865	2.96176	3.16209	1153.26	915.713	1452.43
Striatum	WT	VCVT_99_2m	14	493.442	447.385	1090.01	3.03743	3.06193	0.0503865	2.96176	3.16209	1153.26	915.713	1452.43
Striatum	WT	VCVT_105_3m	12	632.125	583.667	1396.36	3.145	3.06193	0.0503865	2.96176	3.16209	1153.26	915.713	1452.43
Thalamus	CGA	CGA2_a1m	7	833.55	813.667	1841.31	3.26513	2.89207	0.0356286	2.82125	2.9629	779.963	662.59	918.127
Thalamus	CGA	CGA2_a3m	2	529.834	526	1170.4	3.06834	2.89207	0.0356286	2.82125	2.9629	779.963	662.59	918.127
Thalamus	CGA	CGA2_a4m	4	746.645	677.5	1649.34	3.21731	2.89207	0.0356286	2.82125	2.9629	779.963	662.59	918.127
Thalamus	CGA	CGA2_a5m	12	894.987	801.091	1977.03	3.29601	2.89207	0.0356286	2.82125	2.9629	779.963	662.59	918.127
Thalamus	CGA	CGA2_a6m	12	565.678	482.333	1249.58	3.09676	2.89207	0.0356286	2.82125	2.9629	779.963	662.59	918.127
Thalamus	CGA	CGA4_a1m	19	269.751	255.429	595.881	2.77516	2.89207	0.0356286	2.82125	2.9629	779.963	662.59	918.127
Thalamus	CGA	CGA4_a4m	22	253.591	266.222	560.181	2.74833	2.89207	0.0356286	2.82125	2.9629	779.963	662.59	918.127
Thalamus	CGA	CGA5_a1f	23	274.176	215.455	605.654	2.78222	2.89207	0.0356286	2.82125	2.9629	779.963	662.59	918.127
Thalamus	CGA	CGA5_a2f	11	278.986	245.8	616.279	2.78978	2.89207	0.0356286	2.82125	2.9629	779.963	662.59	918.127
Thalamus	CGA	CGA5_a4f	15	326.42	307.867	721.062	2.85797	2.89207	0.0356286	2.82125	2.9629	779.963	662.59	918.127
Thalamus	CGA	CGA6_a1f	16	218.564	211.571	482.808	2.68377	2.89207	0.0356286	2.82125	2.9629	779.963	662.59	918.127
Thalamus	CGA	CGA6_a2f	3	393.919	332.667	870.168	2.9396	2.89207	0.0356286	2.82125	2.9629	779.963	662.59	918.127
Thalamus	CGA	CGA6_a3f	15	173.87	152	384.078	2.58442	2.89207	0.0356286	2.82125	2.9629	779.963	662.59	918.127
Thalamus	CGA	CGA6_a4f	27	376.151	298	830.917	2.91956	2.89207	0.0356286	2.82125	2.9629	779.963	662.59	918.127
Thalamus	CGA	CGA7_a1f	15	257.224	222.615	568.207	2.75451	2.89207	0.0356286	2.82125	2.9629	779.963	662.59	918.127
Thalamus	CGA	CGA7_a3m	21	276.482	257.444	610.749	2.78586	2.89207	0.0356286	2.82125	2.9629	779.963	662.59	918.127
Thalamus	CGA	CGA8_a1f	22	330.865	295.158	730.881	2.86385	2.89207	0.0356286	2.82125	2.9629	779.963	662.59	918.127
Thalamus	CGA	CGA8_a1m	34	192.554	149.733	425.352	2.62875	2.89207	0.0356286	2.82125	2.9629	779.963	662.59	918.127
Thalamus	CKO	VCVT_50_1	21	232.985	162.5	514.663	2.71152	2.78579	0.0503865	2.68563	2.88596	610.652	484.872	769.062
Thalamus	CKO	VCVT_66_3	29	347.97	303.31	614.932	2.78883	2.78579	0.0503865	2.68563	2.88596	610.652	484.872	769.062
Thalamus	CKO	VCVT_80_1	37	302.021	258.294	667.164	2.82423	2.78579	0.0503865	2.68563	2.88596	610.652	484.872	769.062
Thalamus	CKO	VCVT_84_3m	33	311.368	299.939	687.812	2.83747	2.78579	0.0503865	2.68563	2.88596	610.652	484.872	769.062
Thalamus	CKO	VCVT_84_4m	31	337.822	305.429	746.248	2.87288	2.78579	0.0503865	2.68563	2.88596	610.652	484.872	769.062
Thalamus	CKO	VCVT_94_5m	34	209.094	171.562	461.889	2.66454	2.78579	0.0503865	2.68563	2.88596	610.652	484.872	769.062
Thalamus	CKO	VCVT_97_7f	29	343.194	313.517	758.115	2.87974	2.78579	0.0503865	2.68563	2.88596	610.652	484.872	769.062
Thalamus	CKO	VCVT_99_1m	31	210.209	169.379	464.352	2.66685	2.78579	0.0503865	2.68563	2.88596	610.652	484.872	769.062
Thalamus	CKO	VCVT_105_4m	24	303.315	279.364	670.023	2.82609	2.78579	0.0503865	2.68563	2.88596	610.652	484.872	769.062
Thalamus	CVA	CVA_18_1m	18	294.83	250.941	665.209	2.82296		0.0503865	2.64258	2.84291		439.114	696.485
Thalamus	CVA	CVA_18_3f	22	266.876	235.658	602.139	2.7797		0.0503865	2.64258	2.84291		439.114	696.485
Thalamus	CVA	CVA_20_1f	10	514.69	488.25	1161.27	3.06493		0.0503865	2.64258	2.84291		439.114	696.485
Thalamus	CVA	CVA_20_2f	11	356.173	293.4	803.614	2.90505		0.0503865	2.64258	2.84291		439.114	696.485
Thalamus	CVA	CVA_22_1f	27	396.959	360.333	895.64	2.95213		0.0503865	2.64258	2.84291		439.114	696.485
Thalamus	CVA	CVA_22_2f	17	298.678	269.471	673.892	2.82859		0.0503865	2.64258	2.84291		439.114	696.485
Thalamus	CVA	CVA_22_3f	14	236.116	203.464	532.737	2.72651		0.0503865	2.64258	2.84291		439.114	696.485
Thalamus	CVA	CVA_24_1m	9	494.95	430.312	1116.73	3.04795		0.0503865	2.64258	2.84291		439.114	696.485
Thalamus	CVA	CVA_24_2m	14	247.83	231.577	559.167	2.74754		0.0503865	2.64258	2.84291		439.114	696.485
Thalamus	CVA	CVA_24_3m	10	354.348	324.562	799.498	2.90282		0.0503865	2.64258	2.84291		439.114	696.485
Thalamus	CVA	CVA_24_4m	16	529.253	484.031	1194.13	3.07705		0.0503865	2.64258	2.84291		439.114	696.485
Thalamus	CVA	CVA_25_1f	15	261.681	231.9	590.417	2.77116		0.0503865	2.64258	2.84291		439.114	696.485
Thalamus	CVA	CVA_25_2f	24	502.523	467.413	1133.82	3.05454		0.0503865	2.64258	2.84291		439.114	696.485
Thalamus	CVA	CVA_26_1m	14	340.13	318.115	767.417	2.88503		0.0503865	2.64258	2.84291		439.114	696.485
Thalamus	CVA	CVA_26_2m	18	426.651	407.118	962.63	2.98346		0.0503865	2.64258	2.84291		439.114	696.485
Thalamus	CVA	CVA_27_1m	9	284.073	248.062	640.939	2.80682		0.0503865	2.64258	2.84291		439.114	696.485
Thalamus	CVA	CVA_27_2m	12	205.472	197.591	463.597	2.66614		0.0503865	2.64258	2.84291		439.114	696.485
Thalamus	CVA	CVA_27_3m	12	273.657	245.864	617.438	2.79059		0.0503865	2.64258	2.84291		439.114	696.485
Thalamus	WT	VCVT_88_4m	31	260.243	173.071	574.876	2.75957	2.74274	0.0503865	2.64258	2.84291	553.024	439.114	696.485
Thalamus	WT	VCVT_93_6f	28	295.963	255.68	653.783	2.81543	2.74274	0.0503865	2.64258	2.84291	553.024	439.114	696.485
Thalamus	WT	VCVT_94_3m	37	206.936	154.294	457.123	2.66003	2.74274	0.0503865	2.64258	2.84291	553.024	439.114	696.485
Thalamus	WT	VCVT_94_7f	31	275.796	222.786	609.232	2.78478	2.74274	0.0503865	2.64258	2.84291	553.024	439.114	696.485
Thalamus	WT	VCVT_97_1m	32	304.977	278.968	673.695	2.82846	2.74274	0.0503865	2.64258	2.84291	553.024	439.114	696.485
Thalamus	WT	VCVT_97_2m	31	260.675	227.933	575.83	2.76029	2.74274	0.0503865	2.64258	2.84291	553.024	439.114	696.485
Thalamus	WT	VCVT_98_2m	25	194.325	154.696	429.265	2.63273	2.74274	0.0503865	2.64258	2.84291	553.024	439.114	696.485
Thalamus	WT	VCVT_99_2m	27	199.074	177.478	439.755	2.64321	2.74274	0.0503865	2.64258	2.84291	553.024	439.114	696.485
Thalamus	WT	VCVT_105_3m	27	285.75	254.16	631.222	2.80018	2.74274	0.0503865	2.64258	2.84291	553.024	439.114	696.485
