# Supplementary material for: Mesoscopic analysis of GABAergic marker expression in acetylcholine neurons in the whole mouse brain
Source: iScience. 2025 Dec 24;29(1):114531. doi: 10.1016/j.isci.2025.114531 (PMC12814434; doi:10.1016/j.isci.2025.114531)
Supplement: Table S9. Comparison of cell count by major brain region and segmentation threshold for WT, CKO, CGA, and CVA, related to Figure S7 [file mmc9.xlsx]

## Sheet: Sheet1
ARA Major Brain Division	Animal ID	Threshold	Genotype, sex	filtered cell count
Cortical subplate	CVA_18_3f	20000	CVA_female	278
Cortical subplate	CVA_20_1f	20000	CVA_female	214
Cortical subplate	CVA_20_2f	20000	CVA_female	446
Cortical subplate	CVA_22_1f	20000	CVA_female	197
Cortical subplate	CVA_22_2f	20000	CVA_female	187
Cortical subplate	CVA_22_3f	20000	CVA_female	242
Cortical subplate	CVA_25_1f	20000	CVA_female	370
Cortical subplate	CVA_25_2f	20000	CVA_female	197
Cortical subplate	CVA_18_1m	20000	CVA_male	370
Cortical subplate	CVA_24_1m	20000	CVA_male	202
Cortical subplate	CVA_24_2m	20000	CVA_male	229
Cortical subplate	CVA_24_3m	20000	CVA_male	490
Cortical subplate	CVA_24_4m	20000	CVA_male	369
Cortical subplate	CVA_26_1m	20000	CVA_male	298
Cortical subplate	CVA_26_2m	20000	CVA_male	326
Cortical subplate	CVA_27_1m	20000	CVA_male	488
Cortical subplate	CVA_27_2m	20000	CVA_male	404
Cortical subplate	CVA_27_3m	20000	CVA_male	285
Cortical subplate	CVA_18_3f	30000	CVA_female	194
Cortical subplate	CVA_20_1f	30000	CVA_female	208
Cortical subplate	CVA_20_2f	30000	CVA_female	452
Cortical subplate	CVA_22_1f	30000	CVA_female	194
Cortical subplate	CVA_22_2f	30000	CVA_female	182
Cortical subplate	CVA_22_3f	30000	CVA_female	234
Cortical subplate	CVA_25_1f	30000	CVA_female	364
Cortical subplate	CVA_25_2f	30000	CVA_female	198
Cortical subplate	CVA_18_1m	30000	CVA_male	306
Cortical subplate	CVA_24_1m	30000	CVA_male	192
Cortical subplate	CVA_24_2m	30000	CVA_male	224
Cortical subplate	CVA_24_3m	30000	CVA_male	492
Cortical subplate	CVA_24_4m	30000	CVA_male	304
Cortical subplate	CVA_26_1m	30000	CVA_male	292
Cortical subplate	CVA_26_2m	30000	CVA_male	297
Cortical subplate	CVA_27_1m	30000	CVA_male	488
Cortical subplate	CVA_27_2m	30000	CVA_male	404
Cortical subplate	CVA_27_3m	30000	CVA_male	288
Cortical subplate	CVA_18_3f	40000	CVA_female	174
Cortical subplate	CVA_20_1f	40000	CVA_female	206
Cortical subplate	CVA_20_2f	40000	CVA_female	450
Cortical subplate	CVA_22_1f	40000	CVA_female	194
Cortical subplate	CVA_22_2f	40000	CVA_female	181
Cortical subplate	CVA_22_3f	40000	CVA_female	225
Cortical subplate	CVA_25_1f	40000	CVA_female	362
Cortical subplate	CVA_25_2f	40000	CVA_female	197
Cortical subplate	CVA_18_1m	40000	CVA_male	272
Cortical subplate	CVA_24_1m	40000	CVA_male	191
Cortical subplate	CVA_24_2m	40000	CVA_male	224
Cortical subplate	CVA_24_3m	40000	CVA_male	484
Cortical subplate	CVA_24_4m	40000	CVA_male	279
Cortical subplate	CVA_26_1m	40000	CVA_male	291
Cortical subplate	CVA_26_2m	40000	CVA_male	290
Cortical subplate	CVA_27_1m	40000	CVA_male	484
Cortical subplate	CVA_27_2m	40000	CVA_male	404
Cortical subplate	CVA_27_3m	40000	CVA_male	283
Cortical subplate	CVA_18_3f	50000	CVA_female	162
Cortical subplate	CVA_20_1f	50000	CVA_female	202
Cortical subplate	CVA_20_2f	50000	CVA_female	450
Cortical subplate	CVA_22_1f	50000	CVA_female	189
Cortical subplate	CVA_22_2f	50000	CVA_female	178
Cortical subplate	CVA_22_3f	50000	CVA_female	220
Cortical subplate	CVA_25_1f	50000	CVA_female	364
Cortical subplate	CVA_25_2f	50000	CVA_female	198
Cortical subplate	CVA_18_1m	50000	CVA_male	272
Cortical subplate	CVA_24_1m	50000	CVA_male	192
Cortical subplate	CVA_24_2m	50000	CVA_male	222
Cortical subplate	CVA_24_3m	50000	CVA_male	478
Cortical subplate	CVA_24_4m	50000	CVA_male	275
Cortical subplate	CVA_26_1m	50000	CVA_male	292
Cortical subplate	CVA_26_2m	50000	CVA_male	287
Cortical subplate	CVA_27_1m	50000	CVA_male	484
Cortical subplate	CVA_27_2m	50000	CVA_male	412
Cortical subplate	CVA_27_3m	50000	CVA_male	285
Cortical subplate	CVA_18_3f	60000	CVA_female	143
Cortical subplate	CVA_20_1f	60000	CVA_female	202
Cortical subplate	CVA_20_2f	60000	CVA_female	452
Cortical subplate	CVA_22_1f	60000	CVA_female	184
Cortical subplate	CVA_22_2f	60000	CVA_female	178
Cortical subplate	CVA_22_3f	60000	CVA_female	212
Cortical subplate	CVA_25_1f	60000	CVA_female	358
Cortical subplate	CVA_25_2f	60000	CVA_female	197
Cortical subplate	CVA_18_1m	60000	CVA_male	254
Cortical subplate	CVA_24_1m	60000	CVA_male	192
Cortical subplate	CVA_24_2m	60000	CVA_male	221
Cortical subplate	CVA_24_3m	60000	CVA_male	486
Cortical subplate	CVA_24_4m	60000	CVA_male	273
Cortical subplate	CVA_26_1m	60000	CVA_male	289
Cortical subplate	CVA_26_2m	60000	CVA_male	286
Cortical subplate	CVA_27_1m	60000	CVA_male	482
Cortical subplate	CVA_27_2m	60000	CVA_male	408
Cortical subplate	CVA_27_3m	60000	CVA_male	286
Cortical subplate	CVA_18_3f	70000	CVA_female	140
Cortical subplate	CVA_20_1f	70000	CVA_female	200
Cortical subplate	CVA_20_2f	70000	CVA_female	452
Cortical subplate	CVA_22_1f	70000	CVA_female	178
Cortical subplate	CVA_22_2f	70000	CVA_female	175
Cortical subplate	CVA_22_3f	70000	CVA_female	210
Cortical subplate	CVA_25_1f	70000	CVA_female	352
Cortical subplate	CVA_25_2f	70000	CVA_female	197
Cortical subplate	CVA_18_1m	70000	CVA_male	256
Cortical subplate	CVA_24_1m	70000	CVA_male	192
Cortical subplate	CVA_24_2m	70000	CVA_male	222
Cortical subplate	CVA_24_3m	70000	CVA_male	486
Cortical subplate	CVA_24_4m	70000	CVA_male	269
Cortical subplate	CVA_26_1m	70000	CVA_male	289
Cortical subplate	CVA_26_2m	70000	CVA_male	289
Cortical subplate	CVA_27_1m	70000	CVA_male	478
Cortical subplate	CVA_27_2m	70000	CVA_male	406
Cortical subplate	CVA_27_3m	70000	CVA_male	284
Cortical subplate	CVA_18_3f	80000	CVA_female	137
Cortical subplate	CVA_20_1f	80000	CVA_female	200
Cortical subplate	CVA_20_2f	80000	CVA_female	450
Cortical subplate	CVA_22_1f	80000	CVA_female	171
Cortical subplate	CVA_22_2f	80000	CVA_female	175
Cortical subplate	CVA_22_3f	80000	CVA_female	205
Cortical subplate	CVA_25_1f	80000	CVA_female	350
Cortical subplate	CVA_25_2f	80000	CVA_female	193
Cortical subplate	CVA_18_1m	80000	CVA_male	248
Cortical subplate	CVA_24_1m	80000	CVA_male	193
Cortical subplate	CVA_24_2m	80000	CVA_male	222
Cortical subplate	CVA_24_3m	80000	CVA_male	486
Cortical subplate	CVA_24_4m	80000	CVA_male	270
Cortical subplate	CVA_26_1m	80000	CVA_male	291
Cortical subplate	CVA_26_2m	80000	CVA_male	289
Cortical subplate	CVA_27_1m	80000	CVA_male	480
Cortical subplate	CVA_27_2m	80000	CVA_male	406
Cortical subplate	CVA_27_3m	80000	CVA_male	283
Cortical subplate	CVA_18_3f	90000	CVA_female	129
Cortical subplate	CVA_20_1f	90000	CVA_female	200
Cortical subplate	CVA_20_2f	90000	CVA_female	450
Cortical subplate	CVA_22_1f	90000	CVA_female	165
Cortical subplate	CVA_22_2f	90000	CVA_female	174
Cortical subplate	CVA_22_3f	90000	CVA_female	198
Cortical subplate	CVA_25_1f	90000	CVA_female	346
Cortical subplate	CVA_25_2f	90000	CVA_female	195
Cortical subplate	CVA_18_1m	90000	CVA_male	250
Cortical subplate	CVA_24_1m	90000	CVA_male	191
Cortical subplate	CVA_24_2m	90000	CVA_male	221
Cortical subplate	CVA_24_3m	90000	CVA_male	480
Cortical subplate	CVA_24_4m	90000	CVA_male	268
Cortical subplate	CVA_26_1m	90000	CVA_male	294
Cortical subplate	CVA_26_2m	90000	CVA_male	290
Cortical subplate	CVA_27_1m	90000	CVA_male	478
Cortical subplate	CVA_27_2m	90000	CVA_male	406
Cortical subplate	CVA_27_3m	90000	CVA_male	286
Cortical subplate	CVA_18_3f	100000	CVA_female	122
Cortical subplate	CVA_20_1f	100000	CVA_female	200
Cortical subplate	CVA_20_2f	100000	CVA_female	450
Cortical subplate	CVA_22_1f	100000	CVA_female	159
Cortical subplate	CVA_22_2f	100000	CVA_female	171
Cortical subplate	CVA_22_3f	100000	CVA_female	197
Cortical subplate	CVA_25_1f	100000	CVA_female	344
Cortical subplate	CVA_25_2f	100000	CVA_female	189
Cortical subplate	CVA_18_1m	100000	CVA_male	250
Cortical subplate	CVA_24_1m	100000	CVA_male	192
Cortical subplate	CVA_24_2m	100000	CVA_male	221
Cortical subplate	CVA_24_3m	100000	CVA_male	480
Cortical subplate	CVA_24_4m	100000	CVA_male	271
Cortical subplate	CVA_26_1m	100000	CVA_male	295
Cortical subplate	CVA_26_2m	100000	CVA_male	289
Cortical subplate	CVA_27_1m	100000	CVA_male	472
Cortical subplate	CVA_27_2m	100000	CVA_male	404
Cortical subplate	CVA_27_3m	100000	CVA_male	283
Cortical subplate	CGA5_a1f	140000	CGA_female	30
Cortical subplate	CGA5_a2f	140000	CGA_female	17
Cortical subplate	CGA5_a4f	140000	CGA_female	27
Cortical subplate	CGA6_a1f	140000	CGA_female	34
Cortical subplate	CGA6_a2f	140000	CGA_female	45
Cortical subplate	CGA6_a3f	140000	CGA_female	58
Cortical subplate	CGA6_a4f	140000	CGA_female	56
Cortical subplate	CGA7_a1f	140000	CGA_female	36
Cortical subplate	CGA8_a1f	140000	CGA_female	37
Cortical subplate	CGA2_a1m	140000	CGA_male	10
Cortical subplate	CGA2_a3m	140000	CGA_male	17
Cortical subplate	CGA2_a4m	140000	CGA_male	32
Cortical subplate	CGA2_a5m	140000	CGA_male	19
Cortical subplate	CGA2_a6m	140000	CGA_male	15
Cortical subplate	CGA4_a1m	140000	CGA_male	112
Cortical subplate	CGA4_a4m	140000	CGA_male	25
Cortical subplate	CGA7_a3m	140000	CGA_male	49
Cortical subplate	CGA8_a1m	140000	CGA_male	81
Cortical subplate	CVA_20_1f	140000	CVA_female	86
Cortical subplate	CVA_20_2f	140000	CVA_female	196
Cortical subplate	CVA_18_1m	140000	CVA_male	116
Cortical subplate	CVA_24_3m	140000	CVA_male	228
Cortical subplate	CVA_27_1m	140000	CVA_male	211
Cortical subplate	VCVT_50_1	140000	VCVT_CKO	4
Cortical subplate	VCVT_66_3	140000	VCVT_CKO	90
Cortical subplate	VCVT_80_1	140000	VCVT_CKO	34
Cortical subplate	VCVT_84_3m	140000	VCVT_CKO	86
Cortical subplate	VCVT_84_4m	140000	VCVT_CKO	27
Cortical subplate	VCVT_94_5m	140000	VCVT_CKO	49
Cortical subplate	VCVT_97_7f	140000	VCVT_CKO	32
Cortical subplate	VCVT_99_1m	140000	VCVT_CKO	28
Cortical subplate	VCVT_105_4m	140000	VCVT_CKO	7
Cortical subplate	VCVT_88_4m	140000	VCVT_wt	36
Cortical subplate	VCVT_93_6f	140000	VCVT_wt	34
Cortical subplate	VCVT_94_3m	140000	VCVT_wt	448
Cortical subplate	VCVT_94_7f	140000	VCVT_wt	67
Cortical subplate	VCVT_97_1m	140000	VCVT_wt	34
Cortical subplate	VCVT_97_2m	140000	VCVT_wt	24
Cortical subplate	VCVT_98_2m	140000	VCVT_wt	25
Cortical subplate	VCVT_99_2m	140000	VCVT_wt	25
Cortical subplate	VCVT_105_3m	140000	VCVT_wt	26
Cortical subplate	CGA5_a1f	160000	CGA_female	30
Cortical subplate	CGA5_a2f	160000	CGA_female	17
Cortical subplate	CGA5_a4f	160000	CGA_female	27
Cortical subplate	CGA6_a1f	160000	CGA_female	33
Cortical subplate	CGA6_a2f	160000	CGA_female	44
Cortical subplate	CGA6_a3f	160000	CGA_female	59
Cortical subplate	CGA6_a4f	160000	CGA_female	54
Cortical subplate	CGA7_a1f	160000	CGA_female	40
Cortical subplate	CGA8_a1f	160000	CGA_female	36
Cortical subplate	CGA2_a1m	160000	CGA_male	10
Cortical subplate	CGA2_a3m	160000	CGA_male	18
Cortical subplate	CGA2_a4m	160000	CGA_male	31
Cortical subplate	CGA2_a5m	160000	CGA_male	19
Cortical subplate	CGA2_a6m	160000	CGA_male	15
Cortical subplate	CGA4_a1m	160000	CGA_male	109
Cortical subplate	CGA4_a4m	160000	CGA_male	24
Cortical subplate	CGA7_a3m	160000	CGA_male	45
Cortical subplate	CGA8_a1m	160000	CGA_male	72
Cortical subplate	CVA_20_1f	160000	CVA_female	87
Cortical subplate	CVA_20_2f	160000	CVA_female	196
Cortical subplate	CVA_18_1m	160000	CVA_male	115
Cortical subplate	CVA_24_3m	160000	CVA_male	226
Cortical subplate	CVA_27_1m	160000	CVA_male	208
Cortical subplate	VCVT_50_1	160000	VCVT_CKO	3
Cortical subplate	VCVT_66_3	160000	VCVT_CKO	89
Cortical subplate	VCVT_80_1	160000	VCVT_CKO	33
Cortical subplate	VCVT_84_3m	160000	VCVT_CKO	84
Cortical subplate	VCVT_84_4m	160000	VCVT_CKO	25
Cortical subplate	VCVT_94_5m	160000	VCVT_CKO	43
Cortical subplate	VCVT_97_7f	160000	VCVT_CKO	31
Cortical subplate	VCVT_99_1m	160000	VCVT_CKO	26
Cortical subplate	VCVT_105_4m	160000	VCVT_CKO	7
Cortical subplate	VCVT_88_4m	160000	VCVT_wt	35
Cortical subplate	VCVT_93_6f	160000	VCVT_wt	33
Cortical subplate	VCVT_94_3m	160000	VCVT_wt	370
Cortical subplate	VCVT_94_7f	160000	VCVT_wt	57
Cortical subplate	VCVT_97_1m	160000	VCVT_wt	31
Cortical subplate	VCVT_97_2m	160000	VCVT_wt	25
Cortical subplate	VCVT_98_2m	160000	VCVT_wt	25
Cortical subplate	VCVT_99_2m	160000	VCVT_wt	25
Cortical subplate	VCVT_105_3m	160000	VCVT_wt	25
Cortical subplate	CGA5_a1f	180000	CGA_female	29
Cortical subplate	CGA5_a2f	180000	CGA_female	17
Cortical subplate	CGA5_a4f	180000	CGA_female	27
Cortical subplate	CGA6_a1f	180000	CGA_female	33
Cortical subplate	CGA6_a2f	180000	CGA_female	45
Cortical subplate	CGA6_a3f	180000	CGA_female	59
Cortical subplate	CGA6_a4f	180000	CGA_female	52
Cortical subplate	CGA7_a1f	180000	CGA_female	39
Cortical subplate	CGA8_a1f	180000	CGA_female	36
Cortical subplate	CGA2_a1m	180000	CGA_male	10
Cortical subplate	CGA2_a3m	180000	CGA_male	18
Cortical subplate	CGA2_a4m	180000	CGA_male	31
Cortical subplate	CGA2_a5m	180000	CGA_male	19
Cortical subplate	CGA2_a6m	180000	CGA_male	15
Cortical subplate	CGA4_a1m	180000	CGA_male	108
Cortical subplate	CGA4_a4m	180000	CGA_male	24
Cortical subplate	CGA7_a3m	180000	CGA_male	41
Cortical subplate	CGA8_a1m	180000	CGA_male	67
Cortical subplate	CVA_20_1f	180000	CVA_female	82
Cortical subplate	CVA_20_2f	180000	CVA_female	195
Cortical subplate	CVA_18_1m	180000	CVA_male	114
Cortical subplate	CVA_24_3m	180000	CVA_male	221
Cortical subplate	VCVT_50_1	180000	VCVT_CKO	2
Cortical subplate	VCVT_66_3	180000	VCVT_CKO	86
Cortical subplate	VCVT_80_1	180000	VCVT_CKO	33
Cortical subplate	VCVT_84_3m	180000	VCVT_CKO	83
Cortical subplate	VCVT_84_4m	180000	VCVT_CKO	24
Cortical subplate	VCVT_94_5m	180000	VCVT_CKO	37
Cortical subplate	VCVT_97_7f	180000	VCVT_CKO	31
Cortical subplate	VCVT_99_1m	180000	VCVT_CKO	25
Cortical subplate	VCVT_105_4m	180000	VCVT_CKO	7
Cortical subplate	VCVT_88_4m	180000	VCVT_wt	35
Cortical subplate	VCVT_93_6f	180000	VCVT_wt	33
Cortical subplate	VCVT_94_3m	180000	VCVT_wt	329
Cortical subplate	VCVT_94_7f	180000	VCVT_wt	55
Cortical subplate	VCVT_97_1m	180000	VCVT_wt	27
Cortical subplate	VCVT_97_2m	180000	VCVT_wt	25
Cortical subplate	VCVT_98_2m	180000	VCVT_wt	25
Cortical subplate	VCVT_99_2m	180000	VCVT_wt	24
Cortical subplate	VCVT_105_3m	180000	VCVT_wt	25
Cortical subplate	CGA5_a1f	200000	CGA_female	27
Cortical subplate	CGA5_a2f	200000	CGA_female	17
Cortical subplate	CGA5_a4f	200000	CGA_female	30
Cortical subplate	CGA6_a1f	200000	CGA_female	33
Cortical subplate	CGA6_a2f	200000	CGA_female	44
Cortical subplate	CGA6_a3f	200000	CGA_female	58
Cortical subplate	CGA6_a4f	200000	CGA_female	52
Cortical subplate	CGA7_a1f	200000	CGA_female	37
Cortical subplate	CGA8_a1f	200000	CGA_female	34
Cortical subplate	CGA2_a1m	200000	CGA_male	8
Cortical subplate	CGA2_a3m	200000	CGA_male	18
Cortical subplate	CGA2_a4m	200000	CGA_male	32
Cortical subplate	CGA2_a5m	200000	CGA_male	19
Cortical subplate	CGA2_a6m	200000	CGA_male	15
Cortical subplate	CGA4_a1m	200000	CGA_male	105
Cortical subplate	CGA4_a4m	200000	CGA_male	24
Cortical subplate	CGA7_a3m	200000	CGA_male	38
Cortical subplate	CGA8_a1m	200000	CGA_male	61
Cortical subplate	CVA_20_1f	200000	CVA_female	82
Cortical subplate	CVA_20_2f	200000	CVA_female	191
Cortical subplate	CVA_18_1m	200000	CVA_male	114
Cortical subplate	CVA_24_3m	200000	CVA_male	214
Cortical subplate	VCVT_50_1	200000	VCVT_CKO	2
Cortical subplate	VCVT_66_3	200000	VCVT_CKO	82
Cortical subplate	VCVT_80_1	200000	VCVT_CKO	33
Cortical subplate	VCVT_84_3m	200000	VCVT_CKO	81
Cortical subplate	VCVT_84_4m	200000	VCVT_CKO	24
Cortical subplate	VCVT_94_5m	200000	VCVT_CKO	29
Cortical subplate	VCVT_97_7f	200000	VCVT_CKO	31
Cortical subplate	VCVT_99_1m	200000	VCVT_CKO	25
Cortical subplate	VCVT_105_4m	200000	VCVT_CKO	6
Cortical subplate	VCVT_88_4m	200000	VCVT_wt	32
Cortical subplate	VCVT_93_6f	200000	VCVT_wt	34
Cortical subplate	VCVT_94_3m	200000	VCVT_wt	283
Cortical subplate	VCVT_94_7f	200000	VCVT_wt	47
Cortical subplate	VCVT_97_1m	200000	VCVT_wt	26
Cortical subplate	VCVT_97_2m	200000	VCVT_wt	25
Cortical subplate	VCVT_98_2m	200000	VCVT_wt	23
Cortical subplate	VCVT_99_2m	200000	VCVT_wt	24
Cortical subplate	VCVT_105_3m	200000	VCVT_wt	25
Cortical subplate	CGA5_a1f	220000	CGA_female	27
Cortical subplate	CGA5_a2f	220000	CGA_female	17
Cortical subplate	CGA5_a4f	220000	CGA_female	31
Cortical subplate	CGA6_a1f	220000	CGA_female	34
Cortical subplate	CGA6_a2f	220000	CGA_female	44
Cortical subplate	CGA6_a3f	220000	CGA_female	56
Cortical subplate	CGA6_a4f	220000	CGA_female	51
Cortical subplate	CGA7_a1f	220000	CGA_female	36
Cortical subplate	CGA8_a1f	220000	CGA_female	34
Cortical subplate	CGA2_a1m	220000	CGA_male	8
Cortical subplate	CGA2_a3m	220000	CGA_male	19
Cortical subplate	CGA2_a4m	220000	CGA_male	32
Cortical subplate	CGA2_a5m	220000	CGA_male	18
Cortical subplate	CGA2_a6m	220000	CGA_male	15
Cortical subplate	CGA4_a1m	220000	CGA_male	105
Cortical subplate	CGA4_a4m	220000	CGA_male	23
Cortical subplate	CGA7_a3m	220000	CGA_male	35
Cortical subplate	CGA8_a1m	220000	CGA_male	58
Cortical subplate	CVA_20_1f	220000	CVA_female	80
Cortical subplate	CVA_20_2f	220000	CVA_female	188
Cortical subplate	CVA_18_1m	220000	CVA_male	116
Cortical subplate	CVA_24_3m	220000	CVA_male	208
Cortical subplate	VCVT_50_1	220000	VCVT_CKO	2
Cortical subplate	VCVT_66_3	220000	VCVT_CKO	80
Cortical subplate	VCVT_80_1	220000	VCVT_CKO	33
Cortical subplate	VCVT_84_3m	220000	VCVT_CKO	79
Cortical subplate	VCVT_84_4m	220000	VCVT_CKO	23
Cortical subplate	VCVT_94_5m	220000	VCVT_CKO	31
Cortical subplate	VCVT_97_7f	220000	VCVT_CKO	31
Cortical subplate	VCVT_99_1m	220000	VCVT_CKO	24
Cortical subplate	VCVT_105_4m	220000	VCVT_CKO	6
Cortical subplate	VCVT_88_4m	220000	VCVT_wt	29
Cortical subplate	VCVT_93_6f	220000	VCVT_wt	34
Cortical subplate	VCVT_94_3m	220000	VCVT_wt	251
Cortical subplate	VCVT_94_7f	220000	VCVT_wt	41
Cortical subplate	VCVT_97_1m	220000	VCVT_wt	26
Cortical subplate	VCVT_97_2m	220000	VCVT_wt	25
Cortical subplate	VCVT_98_2m	220000	VCVT_wt	22
Cortical subplate	VCVT_99_2m	220000	VCVT_wt	24
Cortical subplate	VCVT_105_3m	220000	VCVT_wt	25
Cortical subplate	CGA5_a1f	240000	CGA_female	27
Cortical subplate	CGA5_a2f	240000	CGA_female	17
Cortical subplate	CGA5_a4f	240000	CGA_female	32
Cortical subplate	CGA6_a1f	240000	CGA_female	31
Cortical subplate	CGA6_a2f	240000	CGA_female	44
Cortical subplate	CGA6_a3f	240000	CGA_female	54
Cortical subplate	CGA6_a4f	240000	CGA_female	51
Cortical subplate	CGA7_a1f	240000	CGA_female	35
Cortical subplate	CGA8_a1f	240000	CGA_female	34
Cortical subplate	CGA2_a1m	240000	CGA_male	8
Cortical subplate	CGA2_a3m	240000	CGA_male	19
Cortical subplate	CGA2_a4m	240000	CGA_male	32
Cortical subplate	CGA2_a5m	240000	CGA_male	18
Cortical subplate	CGA2_a6m	240000	CGA_male	15
Cortical subplate	CGA4_a1m	240000	CGA_male	103
Cortical subplate	CGA4_a4m	240000	CGA_male	23
Cortical subplate	CGA7_a3m	240000	CGA_male	36
Cortical subplate	CGA8_a1m	240000	CGA_male	56
Cortical subplate	CVA_20_1f	240000	CVA_female	79
Cortical subplate	CVA_20_2f	240000	CVA_female	186
Cortical subplate	CVA_18_1m	240000	CVA_male	116
Cortical subplate	CVA_24_3m	240000	CVA_male	207
Cortical subplate	VCVT_50_1	240000	VCVT_CKO	2
Cortical subplate	VCVT_66_3	240000	VCVT_CKO	78
Cortical subplate	VCVT_80_1	240000	VCVT_CKO	33
Cortical subplate	VCVT_84_3m	240000	VCVT_CKO	79
Cortical subplate	VCVT_84_4m	240000	VCVT_CKO	24
Cortical subplate	VCVT_94_5m	240000	VCVT_CKO	30
Cortical subplate	VCVT_97_7f	240000	VCVT_CKO	30
Cortical subplate	VCVT_99_1m	240000	VCVT_CKO	24
Cortical subplate	VCVT_105_4m	240000	VCVT_CKO	5
Cortical subplate	VCVT_88_4m	240000	VCVT_wt	28
Cortical subplate	VCVT_93_6f	240000	VCVT_wt	33
Cortical subplate	VCVT_94_3m	240000	VCVT_wt	213
Cortical subplate	VCVT_94_7f	240000	VCVT_wt	40
Cortical subplate	VCVT_97_1m	240000	VCVT_wt	27
Cortical subplate	VCVT_97_2m	240000	VCVT_wt	24
Cortical subplate	VCVT_98_2m	240000	VCVT_wt	22
Cortical subplate	VCVT_99_2m	240000	VCVT_wt	24
Cortical subplate	VCVT_105_3m	240000	VCVT_wt	25
Cortical subplate	CGA5_a1f	260000	CGA_female	25
Cortical subplate	CGA5_a2f	260000	CGA_female	17
Cortical subplate	CGA5_a4f	260000	CGA_female	32
Cortical subplate	CGA6_a1f	260000	CGA_female	31
Cortical subplate	CGA6_a2f	260000	CGA_female	42
Cortical subplate	CGA6_a3f	260000	CGA_female	54
Cortical subplate	CGA6_a4f	260000	CGA_female	51
Cortical subplate	CGA7_a1f	260000	CGA_female	31
Cortical subplate	CGA8_a1f	260000	CGA_female	34
Cortical subplate	CGA2_a1m	260000	CGA_male	8
Cortical subplate	CGA2_a3m	260000	CGA_male	19
Cortical subplate	CGA2_a4m	260000	CGA_male	32
Cortical subplate	CGA2_a5m	260000	CGA_male	18
Cortical subplate	CGA2_a6m	260000	CGA_male	15
Cortical subplate	CGA4_a1m	260000	CGA_male	101
Cortical subplate	CGA4_a4m	260000	CGA_male	23
Cortical subplate	CGA7_a3m	260000	CGA_male	35
Cortical subplate	CGA8_a1m	260000	CGA_male	55
Cortical subplate	CVA_20_1f	260000	CVA_female	77
Cortical subplate	CVA_20_2f	260000	CVA_female	183
Cortical subplate	CVA_18_1m	260000	CVA_male	114
Cortical subplate	CVA_24_3m	260000	CVA_male	202
Cortical subplate	VCVT_50_1	260000	VCVT_CKO	2
Cortical subplate	VCVT_66_3	260000	VCVT_CKO	81
Cortical subplate	VCVT_80_1	260000	VCVT_CKO	33
Cortical subplate	VCVT_84_3m	260000	VCVT_CKO	80
Cortical subplate	VCVT_84_4m	260000	VCVT_CKO	24
Cortical subplate	VCVT_94_5m	260000	VCVT_CKO	28
Cortical subplate	VCVT_97_7f	260000	VCVT_CKO	30
Cortical subplate	VCVT_99_1m	260000	VCVT_CKO	23
Cortical subplate	VCVT_105_4m	260000	VCVT_CKO	4
Cortical subplate	VCVT_88_4m	260000	VCVT_wt	28
Cortical subplate	VCVT_93_6f	260000	VCVT_wt	32
Cortical subplate	VCVT_94_3m	260000	VCVT_wt	193
Cortical subplate	VCVT_94_7f	260000	VCVT_wt	39
Cortical subplate	VCVT_97_1m	260000	VCVT_wt	28
Cortical subplate	VCVT_97_2m	260000	VCVT_wt	24
Cortical subplate	VCVT_98_2m	260000	VCVT_wt	23
Cortical subplate	VCVT_99_2m	260000	VCVT_wt	24
Cortical subplate	VCVT_105_3m	260000	VCVT_wt	25
Hippocampal formation	CVA_18_3f	20000	CVA_female	1213
Hippocampal formation	CVA_20_1f	20000	CVA_female	2478
Hippocampal formation	CVA_20_2f	20000	CVA_female	3368
Hippocampal formation	CVA_22_1f	20000	CVA_female	1566
Hippocampal formation	CVA_22_2f	20000	CVA_female	1460
Hippocampal formation	CVA_22_3f	20000	CVA_female	866
Hippocampal formation	CVA_25_1f	20000	CVA_female	3066
Hippocampal formation	CVA_25_2f	20000	CVA_female	1393
Hippocampal formation	CVA_18_1m	20000	CVA_male	3444
Hippocampal formation	CVA_24_1m	20000	CVA_male	2018
Hippocampal formation	CVA_24_2m	20000	CVA_male	1943
Hippocampal formation	CVA_24_3m	20000	CVA_male	4114
Hippocampal formation	CVA_24_4m	20000	CVA_male	1918
Hippocampal formation	CVA_26_1m	20000	CVA_male	2067
Hippocampal formation	CVA_26_2m	20000	CVA_male	2292
Hippocampal formation	CVA_27_1m	20000	CVA_male	4088
Hippocampal formation	CVA_27_2m	20000	CVA_male	3178
Hippocampal formation	CVA_27_3m	20000	CVA_male	1983
Hippocampal formation	CVA_18_3f	30000	CVA_female	1154
Hippocampal formation	CVA_20_1f	30000	CVA_female	2394
Hippocampal formation	CVA_20_2f	30000	CVA_female	3338
Hippocampal formation	CVA_22_1f	30000	CVA_female	1418
Hippocampal formation	CVA_22_2f	30000	CVA_female	1330
Hippocampal formation	CVA_22_3f	30000	CVA_female	709
Hippocampal formation	CVA_25_1f	30000	CVA_female	2868
Hippocampal formation	CVA_25_2f	30000	CVA_female	1229
Hippocampal formation	CVA_18_1m	30000	CVA_male	2968
Hippocampal formation	CVA_24_1m	30000	CVA_male	1936
Hippocampal formation	CVA_24_2m	30000	CVA_male	1905
Hippocampal formation	CVA_24_3m	30000	CVA_male	4074
Hippocampal formation	CVA_24_4m	30000	CVA_male	1923
Hippocampal formation	CVA_26_1m	30000	CVA_male	2030
Hippocampal formation	CVA_26_2m	30000	CVA_male	2224
Hippocampal formation	CVA_27_1m	30000	CVA_male	4046
Hippocampal formation	CVA_27_2m	30000	CVA_male	2974
Hippocampal formation	CVA_27_3m	30000	CVA_male	1953
Hippocampal formation	CVA_18_3f	40000	CVA_female	1126
Hippocampal formation	CVA_20_1f	40000	CVA_female	2278
Hippocampal formation	CVA_20_2f	40000	CVA_female	3254
Hippocampal formation	CVA_22_1f	40000	CVA_female	1287
Hippocampal formation	CVA_22_2f	40000	CVA_female	1211
Hippocampal formation	CVA_22_3f	40000	CVA_female	610
Hippocampal formation	CVA_25_1f	40000	CVA_female	2656
Hippocampal formation	CVA_25_2f	40000	CVA_female	1068
Hippocampal formation	CVA_18_1m	40000	CVA_male	2804
Hippocampal formation	CVA_24_1m	40000	CVA_male	1870
Hippocampal formation	CVA_24_2m	40000	CVA_male	1847
Hippocampal formation	CVA_24_3m	40000	CVA_male	4042
Hippocampal formation	CVA_24_4m	40000	CVA_male	1917
Hippocampal formation	CVA_26_1m	40000	CVA_male	1996
Hippocampal formation	CVA_26_2m	40000	CVA_male	2171
Hippocampal formation	CVA_27_1m	40000	CVA_male	3888
Hippocampal formation	CVA_27_2m	40000	CVA_male	2742
Hippocampal formation	CVA_27_3m	40000	CVA_male	1915
Hippocampal formation	CVA_18_3f	50000	CVA_female	1102
Hippocampal formation	CVA_20_1f	50000	CVA_female	2192
Hippocampal formation	CVA_20_2f	50000	CVA_female	3156
Hippocampal formation	CVA_22_1f	50000	CVA_female	1173
Hippocampal formation	CVA_22_2f	50000	CVA_female	1106
Hippocampal formation	CVA_22_3f	50000	CVA_female	527
Hippocampal formation	CVA_25_1f	50000	CVA_female	2480
Hippocampal formation	CVA_25_2f	50000	CVA_female	940
Hippocampal formation	CVA_18_1m	50000	CVA_male	2760
Hippocampal formation	CVA_24_1m	50000	CVA_male	1808
Hippocampal formation	CVA_24_2m	50000	CVA_male	1803
Hippocampal formation	CVA_24_3m	50000	CVA_male	3992
Hippocampal formation	CVA_24_4m	50000	CVA_male	1878
Hippocampal formation	CVA_26_1m	50000	CVA_male	1937
Hippocampal formation	CVA_26_2m	50000	CVA_male	2100
Hippocampal formation	CVA_27_1m	50000	CVA_male	3696
Hippocampal formation	CVA_27_2m	50000	CVA_male	2558
Hippocampal formation	CVA_27_3m	50000	CVA_male	1863
Hippocampal formation	CVA_18_3f	60000	CVA_female	1068
Hippocampal formation	CVA_20_1f	60000	CVA_female	2098
Hippocampal formation	CVA_20_2f	60000	CVA_female	3034
Hippocampal formation	CVA_22_1f	60000	CVA_female	1061
Hippocampal formation	CVA_22_2f	60000	CVA_female	1011
Hippocampal formation	CVA_22_3f	60000	CVA_female	440
Hippocampal formation	CVA_25_1f	60000	CVA_female	2326
Hippocampal formation	CVA_25_2f	60000	CVA_female	828
Hippocampal formation	CVA_18_1m	60000	CVA_male	2692
Hippocampal formation	CVA_24_1m	60000	CVA_male	1750
Hippocampal formation	CVA_24_2m	60000	CVA_male	1757
Hippocampal formation	CVA_24_3m	60000	CVA_male	3928
Hippocampal formation	CVA_24_4m	60000	CVA_male	1820
Hippocampal formation	CVA_26_1m	60000	CVA_male	1889
Hippocampal formation	CVA_26_2m	60000	CVA_male	2048
Hippocampal formation	CVA_27_1m	60000	CVA_male	3546
Hippocampal formation	CVA_27_2m	60000	CVA_male	2406
Hippocampal formation	CVA_27_3m	60000	CVA_male	1819
Hippocampal formation	CVA_18_3f	70000	CVA_female	1043
Hippocampal formation	CVA_20_1f	70000	CVA_female	2004
Hippocampal formation	CVA_20_2f	70000	CVA_female	2928
Hippocampal formation	CVA_22_1f	70000	CVA_female	976
Hippocampal formation	CVA_22_2f	70000	CVA_female	919
Hippocampal formation	CVA_22_3f	70000	CVA_female	375
Hippocampal formation	CVA_25_1f	70000	CVA_female	2216
Hippocampal formation	CVA_25_2f	70000	CVA_female	739
Hippocampal formation	CVA_18_1m	70000	CVA_male	2626
Hippocampal formation	CVA_24_1m	70000	CVA_male	1667
Hippocampal formation	CVA_24_2m	70000	CVA_male	1704
Hippocampal formation	CVA_24_3m	70000	CVA_male	3840
Hippocampal formation	CVA_24_4m	70000	CVA_male	1788
Hippocampal formation	CVA_26_1m	70000	CVA_male	1853
Hippocampal formation	CVA_26_2m	70000	CVA_male	1972
Hippocampal formation	CVA_27_1m	70000	CVA_male	3388
Hippocampal formation	CVA_27_2m	70000	CVA_male	2258
Hippocampal formation	CVA_27_3m	70000	CVA_male	1766
Hippocampal formation	CVA_18_3f	80000	CVA_female	1011
Hippocampal formation	CVA_20_1f	80000	CVA_female	1888
Hippocampal formation	CVA_20_2f	80000	CVA_female	2834
Hippocampal formation	CVA_22_1f	80000	CVA_female	896
Hippocampal formation	CVA_22_2f	80000	CVA_female	861
Hippocampal formation	CVA_22_3f	80000	CVA_female	316
Hippocampal formation	CVA_25_1f	80000	CVA_female	2054
Hippocampal formation	CVA_25_2f	80000	CVA_female	678
Hippocampal formation	CVA_18_1m	80000	CVA_male	2570
Hippocampal formation	CVA_24_1m	80000	CVA_male	1597
Hippocampal formation	CVA_24_2m	80000	CVA_male	1664
Hippocampal formation	CVA_24_3m	80000	CVA_male	3780
Hippocampal formation	CVA_24_4m	80000	CVA_male	1736
Hippocampal formation	CVA_26_1m	80000	CVA_male	1800
Hippocampal formation	CVA_26_2m	80000	CVA_male	1916
Hippocampal formation	CVA_27_1m	80000	CVA_male	3238
Hippocampal formation	CVA_27_2m	80000	CVA_male	2128
Hippocampal formation	CVA_27_3m	80000	CVA_male	1718
Hippocampal formation	CVA_18_3f	90000	CVA_female	988
Hippocampal formation	CVA_20_1f	90000	CVA_female	1774
Hippocampal formation	CVA_20_2f	90000	CVA_female	2740
Hippocampal formation	CVA_22_1f	90000	CVA_female	835
Hippocampal formation	CVA_22_2f	90000	CVA_female	799
Hippocampal formation	CVA_22_3f	90000	CVA_female	283
Hippocampal formation	CVA_25_1f	90000	CVA_female	1940
Hippocampal formation	CVA_25_2f	90000	CVA_female	617
Hippocampal formation	CVA_18_1m	90000	CVA_male	2488
Hippocampal formation	CVA_24_1m	90000	CVA_male	1539
Hippocampal formation	CVA_24_2m	90000	CVA_male	1635
Hippocampal formation	CVA_24_3m	90000	CVA_male	3692
Hippocampal formation	CVA_24_4m	90000	CVA_male	1687
Hippocampal formation	CVA_26_1m	90000	CVA_male	1757
Hippocampal formation	CVA_26_2m	90000	CVA_male	1861
Hippocampal formation	CVA_27_1m	90000	CVA_male	3116
Hippocampal formation	CVA_27_2m	90000	CVA_male	2018
Hippocampal formation	CVA_27_3m	90000	CVA_male	1679
Hippocampal formation	CVA_18_3f	100000	CVA_female	962
Hippocampal formation	CVA_20_1f	100000	CVA_female	1706
Hippocampal formation	CVA_20_2f	100000	CVA_female	2622
Hippocampal formation	CVA_22_1f	100000	CVA_female	780
Hippocampal formation	CVA_22_2f	100000	CVA_female	749
Hippocampal formation	CVA_22_3f	100000	CVA_female	242
Hippocampal formation	CVA_25_1f	100000	CVA_female	1840
Hippocampal formation	CVA_25_2f	100000	CVA_female	569
Hippocampal formation	CVA_18_1m	100000	CVA_male	2408
Hippocampal formation	CVA_24_1m	100000	CVA_male	1500
Hippocampal formation	CVA_24_2m	100000	CVA_male	1594
Hippocampal formation	CVA_24_3m	100000	CVA_male	3628
Hippocampal formation	CVA_24_4m	100000	CVA_male	1635
Hippocampal formation	CVA_26_1m	100000	CVA_male	1709
Hippocampal formation	CVA_26_2m	100000	CVA_male	1792
Hippocampal formation	CVA_27_1m	100000	CVA_male	3012
Hippocampal formation	CVA_27_2m	100000	CVA_male	1906
Hippocampal formation	CVA_27_3m	100000	CVA_male	1640
Hippocampal formation	CGA5_a1f	140000	CGA_female	116
Hippocampal formation	CGA5_a2f	140000	CGA_female	59
Hippocampal formation	CGA5_a4f	140000	CGA_female	95
Hippocampal formation	CGA6_a1f	140000	CGA_female	235
Hippocampal formation	CGA6_a2f	140000	CGA_female	189
Hippocampal formation	CGA6_a3f	140000	CGA_female	371
Hippocampal formation	CGA6_a4f	140000	CGA_female	341
Hippocampal formation	CGA7_a1f	140000	CGA_female	105
Hippocampal formation	CGA8_a1f	140000	CGA_female	188
Hippocampal formation	CGA2_a1m	140000	CGA_male	33
Hippocampal formation	CGA2_a3m	140000	CGA_male	74
Hippocampal formation	CGA2_a4m	140000	CGA_male	46
Hippocampal formation	CGA2_a5m	140000	CGA_male	46
Hippocampal formation	CGA2_a6m	140000	CGA_male	126
Hippocampal formation	CGA4_a1m	140000	CGA_male	65
Hippocampal formation	CGA4_a4m	140000	CGA_male	126
Hippocampal formation	CGA7_a3m	140000	CGA_male	293
Hippocampal formation	CGA8_a1m	140000	CGA_male	393
Hippocampal formation	CVA_20_1f	140000	CVA_female	729
Hippocampal formation	CVA_20_2f	140000	CVA_female	1134
Hippocampal formation	CVA_18_1m	140000	CVA_male	840
Hippocampal formation	CVA_24_3m	140000	CVA_male	1684
Hippocampal formation	CVA_27_1m	140000	CVA_male	1280
Hippocampal formation	VCVT_50_1	140000	VCVT_CKO	28
Hippocampal formation	VCVT_66_3	140000	VCVT_CKO	353
Hippocampal formation	VCVT_80_1	140000	VCVT_CKO	440
Hippocampal formation	VCVT_84_3m	140000	VCVT_CKO	328
Hippocampal formation	VCVT_84_4m	140000	VCVT_CKO	197
Hippocampal formation	VCVT_94_5m	140000	VCVT_CKO	107
Hippocampal formation	VCVT_97_7f	140000	VCVT_CKO	168
Hippocampal formation	VCVT_99_1m	140000	VCVT_CKO	154
Hippocampal formation	VCVT_105_4m	140000	VCVT_CKO	59
Hippocampal formation	VCVT_88_4m	140000	VCVT_wt	130
Hippocampal formation	VCVT_93_6f	140000	VCVT_wt	263
Hippocampal formation	VCVT_94_3m	140000	VCVT_wt	353
Hippocampal formation	VCVT_94_7f	140000	VCVT_wt	98
Hippocampal formation	VCVT_97_1m	140000	VCVT_wt	135
Hippocampal formation	VCVT_97_2m	140000	VCVT_wt	84
Hippocampal formation	VCVT_98_2m	140000	VCVT_wt	132
Hippocampal formation	VCVT_99_2m	140000	VCVT_wt	121
Hippocampal formation	VCVT_105_3m	140000	VCVT_wt	85
Hippocampal formation	CGA5_a1f	160000	CGA_female	111
Hippocampal formation	CGA5_a2f	160000	CGA_female	53
Hippocampal formation	CGA5_a4f	160000	CGA_female	94
Hippocampal formation	CGA6_a1f	160000	CGA_female	221
Hippocampal formation	CGA6_a2f	160000	CGA_female	187
Hippocampal formation	CGA6_a3f	160000	CGA_female	356
Hippocampal formation	CGA6_a4f	160000	CGA_female	325
Hippocampal formation	CGA7_a1f	160000	CGA_female	100
Hippocampal formation	CGA8_a1f	160000	CGA_female	185
Hippocampal formation	CGA2_a1m	160000	CGA_male	33
Hippocampal formation	CGA2_a3m	160000	CGA_male	70
Hippocampal formation	CGA2_a4m	160000	CGA_male	44
Hippocampal formation	CGA2_a5m	160000	CGA_male	47
Hippocampal formation	CGA2_a6m	160000	CGA_male	125
Hippocampal formation	CGA4_a1m	160000	CGA_male	61
Hippocampal formation	CGA4_a4m	160000	CGA_male	123
Hippocampal formation	CGA7_a3m	160000	CGA_male	270
Hippocampal formation	CGA8_a1m	160000	CGA_male	367
Hippocampal formation	CVA_20_1f	160000	CVA_female	678
Hippocampal formation	CVA_20_2f	160000	CVA_female	1066
Hippocampal formation	CVA_18_1m	160000	CVA_male	801
Hippocampal formation	CVA_24_3m	160000	CVA_male	1619
Hippocampal formation	CVA_27_1m	160000	CVA_male	1192
Hippocampal formation	VCVT_50_1	160000	VCVT_CKO	25
Hippocampal formation	VCVT_66_3	160000	VCVT_CKO	343
Hippocampal formation	VCVT_80_1	160000	VCVT_CKO	420
Hippocampal formation	VCVT_84_3m	160000	VCVT_CKO	324
Hippocampal formation	VCVT_84_4m	160000	VCVT_CKO	190
Hippocampal formation	VCVT_94_5m	160000	VCVT_CKO	96
Hippocampal formation	VCVT_97_7f	160000	VCVT_CKO	158
Hippocampal formation	VCVT_99_1m	160000	VCVT_CKO	140
Hippocampal formation	VCVT_105_4m	160000	VCVT_CKO	56
Hippocampal formation	VCVT_88_4m	160000	VCVT_wt	126
Hippocampal formation	VCVT_93_6f	160000	VCVT_wt	249
Hippocampal formation	VCVT_94_3m	160000	VCVT_wt	279
Hippocampal formation	VCVT_94_7f	160000	VCVT_wt	82
Hippocampal formation	VCVT_97_1m	160000	VCVT_wt	133
Hippocampal formation	VCVT_97_2m	160000	VCVT_wt	80
Hippocampal formation	VCVT_98_2m	160000	VCVT_wt	116
Hippocampal formation	VCVT_99_2m	160000	VCVT_wt	116
Hippocampal formation	VCVT_105_3m	160000	VCVT_wt	79
Hippocampal formation	CGA5_a1f	180000	CGA_female	107
Hippocampal formation	CGA5_a2f	180000	CGA_female	51
Hippocampal formation	CGA5_a4f	180000	CGA_female	94
Hippocampal formation	CGA6_a1f	180000	CGA_female	215
Hippocampal formation	CGA6_a2f	180000	CGA_female	181
Hippocampal formation	CGA6_a3f	180000	CGA_female	348
Hippocampal formation	CGA6_a4f	180000	CGA_female	315
Hippocampal formation	CGA7_a1f	180000	CGA_female	93
Hippocampal formation	CGA8_a1f	180000	CGA_female	181
Hippocampal formation	CGA2_a1m	180000	CGA_male	32
Hippocampal formation	CGA2_a3m	180000	CGA_male	67
Hippocampal formation	CGA2_a4m	180000	CGA_male	43
Hippocampal formation	CGA2_a5m	180000	CGA_male	47
Hippocampal formation	CGA2_a6m	180000	CGA_male	124
Hippocampal formation	CGA4_a1m	180000	CGA_male	58
Hippocampal formation	CGA4_a4m	180000	CGA_male	121
Hippocampal formation	CGA7_a3m	180000	CGA_male	256
Hippocampal formation	CGA8_a1m	180000	CGA_male	348
Hippocampal formation	CVA_20_1f	180000	CVA_female	627
Hippocampal formation	CVA_20_2f	180000	CVA_female	1022
Hippocampal formation	CVA_18_1m	180000	CVA_male	753
Hippocampal formation	CVA_24_3m	180000	CVA_male	1561
Hippocampal formation	VCVT_50_1	180000	VCVT_CKO	23
Hippocampal formation	VCVT_66_3	180000	VCVT_CKO	333
Hippocampal formation	VCVT_80_1	180000	VCVT_CKO	417
Hippocampal formation	VCVT_84_3m	180000	VCVT_CKO	319
Hippocampal formation	VCVT_84_4m	180000	VCVT_CKO	188
Hippocampal formation	VCVT_94_5m	180000	VCVT_CKO	93
Hippocampal formation	VCVT_97_7f	180000	VCVT_CKO	152
Hippocampal formation	VCVT_99_1m	180000	VCVT_CKO	129
Hippocampal formation	VCVT_105_4m	180000	VCVT_CKO	55
Hippocampal formation	VCVT_88_4m	180000	VCVT_wt	123
Hippocampal formation	VCVT_93_6f	180000	VCVT_wt	238
Hippocampal formation	VCVT_94_3m	180000	VCVT_wt	238
Hippocampal formation	VCVT_94_7f	180000	VCVT_wt	67
Hippocampal formation	VCVT_97_1m	180000	VCVT_wt	129
Hippocampal formation	VCVT_97_2m	180000	VCVT_wt	80
Hippocampal formation	VCVT_98_2m	180000	VCVT_wt	106
Hippocampal formation	VCVT_99_2m	180000	VCVT_wt	113
Hippocampal formation	VCVT_105_3m	180000	VCVT_wt	77
Hippocampal formation	CGA5_a1f	200000	CGA_female	100
Hippocampal formation	CGA5_a2f	200000	CGA_female	48
Hippocampal formation	CGA5_a4f	200000	CGA_female	93
Hippocampal formation	CGA6_a1f	200000	CGA_female	206
Hippocampal formation	CGA6_a2f	200000	CGA_female	181
Hippocampal formation	CGA6_a3f	200000	CGA_female	342
Hippocampal formation	CGA6_a4f	200000	CGA_female	311
Hippocampal formation	CGA7_a1f	200000	CGA_female	87
Hippocampal formation	CGA8_a1f	200000	CGA_female	175
Hippocampal formation	CGA2_a1m	200000	CGA_male	32
Hippocampal formation	CGA2_a3m	200000	CGA_male	66
Hippocampal formation	CGA2_a4m	200000	CGA_male	43
Hippocampal formation	CGA2_a5m	200000	CGA_male	46
Hippocampal formation	CGA2_a6m	200000	CGA_male	122
Hippocampal formation	CGA4_a1m	200000	CGA_male	53
Hippocampal formation	CGA4_a4m	200000	CGA_male	120
Hippocampal formation	CGA7_a3m	200000	CGA_male	260
Hippocampal formation	CGA8_a1m	200000	CGA_male	337
Hippocampal formation	CVA_20_1f	200000	CVA_female	595
Hippocampal formation	CVA_20_2f	200000	CVA_female	968
Hippocampal formation	CVA_18_1m	200000	CVA_male	722
Hippocampal formation	CVA_24_3m	200000	CVA_male	1505
Hippocampal formation	VCVT_50_1	200000	VCVT_CKO	23
Hippocampal formation	VCVT_66_3	200000	VCVT_CKO	321
Hippocampal formation	VCVT_80_1	200000	VCVT_CKO	408
Hippocampal formation	VCVT_84_3m	200000	VCVT_CKO	312
Hippocampal formation	VCVT_84_4m	200000	VCVT_CKO	177
Hippocampal formation	VCVT_94_5m	200000	VCVT_CKO	84
Hippocampal formation	VCVT_97_7f	200000	VCVT_CKO	150
Hippocampal formation	VCVT_99_1m	200000	VCVT_CKO	124
Hippocampal formation	VCVT_105_4m	200000	VCVT_CKO	56
Hippocampal formation	VCVT_88_4m	200000	VCVT_wt	119
Hippocampal formation	VCVT_93_6f	200000	VCVT_wt	229
Hippocampal formation	VCVT_94_3m	200000	VCVT_wt	206
Hippocampal formation	VCVT_94_7f	200000	VCVT_wt	63
Hippocampal formation	VCVT_97_1m	200000	VCVT_wt	122
Hippocampal formation	VCVT_97_2m	200000	VCVT_wt	81
Hippocampal formation	VCVT_98_2m	200000	VCVT_wt	97
Hippocampal formation	VCVT_99_2m	200000	VCVT_wt	109
Hippocampal formation	VCVT_105_3m	200000	VCVT_wt	75
Hippocampal formation	CGA5_a1f	220000	CGA_female	92
Hippocampal formation	CGA5_a2f	220000	CGA_female	48
Hippocampal formation	CGA5_a4f	220000	CGA_female	91
Hippocampal formation	CGA6_a1f	220000	CGA_female	199
Hippocampal formation	CGA6_a2f	220000	CGA_female	177
Hippocampal formation	CGA6_a3f	220000	CGA_female	334
Hippocampal formation	CGA6_a4f	220000	CGA_female	305
Hippocampal formation	CGA7_a1f	220000	CGA_female	85
Hippocampal formation	CGA8_a1f	220000	CGA_female	172
Hippocampal formation	CGA2_a1m	220000	CGA_male	31
Hippocampal formation	CGA2_a3m	220000	CGA_male	63
Hippocampal formation	CGA2_a4m	220000	CGA_male	40
Hippocampal formation	CGA2_a5m	220000	CGA_male	44
Hippocampal formation	CGA2_a6m	220000	CGA_male	119
Hippocampal formation	CGA4_a1m	220000	CGA_male	51
Hippocampal formation	CGA4_a4m	220000	CGA_male	113
Hippocampal formation	CGA7_a3m	220000	CGA_male	243
Hippocampal formation	CGA8_a1m	220000	CGA_male	326
Hippocampal formation	CVA_20_1f	220000	CVA_female	562
Hippocampal formation	CVA_20_2f	220000	CVA_female	914
Hippocampal formation	CVA_18_1m	220000	CVA_male	692
Hippocampal formation	CVA_24_3m	220000	CVA_male	1445
Hippocampal formation	VCVT_50_1	220000	VCVT_CKO	22
Hippocampal formation	VCVT_66_3	220000	VCVT_CKO	313
Hippocampal formation	VCVT_80_1	220000	VCVT_CKO	399
Hippocampal formation	VCVT_84_3m	220000	VCVT_CKO	312
Hippocampal formation	VCVT_84_4m	220000	VCVT_CKO	170
Hippocampal formation	VCVT_94_5m	220000	VCVT_CKO	80
Hippocampal formation	VCVT_97_7f	220000	VCVT_CKO	145
Hippocampal formation	VCVT_99_1m	220000	VCVT_CKO	117
Hippocampal formation	VCVT_105_4m	220000	VCVT_CKO	54
Hippocampal formation	VCVT_88_4m	220000	VCVT_wt	115
Hippocampal formation	VCVT_93_6f	220000	VCVT_wt	218
Hippocampal formation	VCVT_94_3m	220000	VCVT_wt	169
Hippocampal formation	VCVT_94_7f	220000	VCVT_wt	58
Hippocampal formation	VCVT_97_1m	220000	VCVT_wt	121
Hippocampal formation	VCVT_97_2m	220000	VCVT_wt	80
Hippocampal formation	VCVT_98_2m	220000	VCVT_wt	90
Hippocampal formation	VCVT_99_2m	220000	VCVT_wt	107
Hippocampal formation	VCVT_105_3m	220000	VCVT_wt	75
Hippocampal formation	CGA5_a1f	240000	CGA_female	90
Hippocampal formation	CGA5_a2f	240000	CGA_female	47
Hippocampal formation	CGA5_a4f	240000	CGA_female	101
Hippocampal formation	CGA6_a1f	240000	CGA_female	181
Hippocampal formation	CGA6_a2f	240000	CGA_female	177
Hippocampal formation	CGA6_a3f	240000	CGA_female	327
Hippocampal formation	CGA6_a4f	240000	CGA_female	298
Hippocampal formation	CGA7_a1f	240000	CGA_female	79
Hippocampal formation	CGA8_a1f	240000	CGA_female	170
Hippocampal formation	CGA2_a1m	240000	CGA_male	28
Hippocampal formation	CGA2_a3m	240000	CGA_male	61
Hippocampal formation	CGA2_a4m	240000	CGA_male	39
Hippocampal formation	CGA2_a5m	240000	CGA_male	45
Hippocampal formation	CGA2_a6m	240000	CGA_male	119
Hippocampal formation	CGA4_a1m	240000	CGA_male	43
Hippocampal formation	CGA4_a4m	240000	CGA_male	112
Hippocampal formation	CGA7_a3m	240000	CGA_male	234
Hippocampal formation	CGA8_a1m	240000	CGA_male	311
Hippocampal formation	CVA_20_1f	240000	CVA_female	531
Hippocampal formation	CVA_20_2f	240000	CVA_female	856
Hippocampal formation	CVA_18_1m	240000	CVA_male	659
Hippocampal formation	CVA_24_3m	240000	CVA_male	1391
Hippocampal formation	VCVT_50_1	240000	VCVT_CKO	20
Hippocampal formation	VCVT_66_3	240000	VCVT_CKO	300
Hippocampal formation	VCVT_80_1	240000	VCVT_CKO	394
Hippocampal formation	VCVT_84_3m	240000	VCVT_CKO	309
Hippocampal formation	VCVT_84_4m	240000	VCVT_CKO	165
Hippocampal formation	VCVT_94_5m	240000	VCVT_CKO	75
Hippocampal formation	VCVT_97_7f	240000	VCVT_CKO	141
Hippocampal formation	VCVT_99_1m	240000	VCVT_CKO	120
Hippocampal formation	VCVT_105_4m	240000	VCVT_CKO	52
Hippocampal formation	VCVT_88_4m	240000	VCVT_wt	112
Hippocampal formation	VCVT_93_6f	240000	VCVT_wt	208
Hippocampal formation	VCVT_94_3m	240000	VCVT_wt	156
Hippocampal formation	VCVT_94_7f	240000	VCVT_wt	54
Hippocampal formation	VCVT_97_1m	240000	VCVT_wt	120
Hippocampal formation	VCVT_97_2m	240000	VCVT_wt	79
Hippocampal formation	VCVT_98_2m	240000	VCVT_wt	87
Hippocampal formation	VCVT_99_2m	240000	VCVT_wt	109
Hippocampal formation	VCVT_105_3m	240000	VCVT_wt	73
Hippocampal formation	CGA5_a1f	260000	CGA_female	85
Hippocampal formation	CGA5_a2f	260000	CGA_female	44
Hippocampal formation	CGA5_a4f	260000	CGA_female	98
Hippocampal formation	CGA6_a1f	260000	CGA_female	171
Hippocampal formation	CGA6_a2f	260000	CGA_female	175
Hippocampal formation	CGA6_a3f	260000	CGA_female	322
Hippocampal formation	CGA6_a4f	260000	CGA_female	295
Hippocampal formation	CGA7_a1f	260000	CGA_female	77
Hippocampal formation	CGA8_a1f	260000	CGA_female	167
Hippocampal formation	CGA2_a1m	260000	CGA_male	26
Hippocampal formation	CGA2_a3m	260000	CGA_male	60
Hippocampal formation	CGA2_a4m	260000	CGA_male	40
Hippocampal formation	CGA2_a5m	260000	CGA_male	41
Hippocampal formation	CGA2_a6m	260000	CGA_male	117
Hippocampal formation	CGA4_a1m	260000	CGA_male	39
Hippocampal formation	CGA4_a4m	260000	CGA_male	108
Hippocampal formation	CGA7_a3m	260000	CGA_male	228
Hippocampal formation	CGA8_a1m	260000	CGA_male	305
Hippocampal formation	CVA_20_1f	260000	CVA_female	514
Hippocampal formation	CVA_20_2f	260000	CVA_female	806
Hippocampal formation	CVA_18_1m	260000	CVA_male	628
Hippocampal formation	CVA_24_3m	260000	CVA_male	1343
Hippocampal formation	VCVT_50_1	260000	VCVT_CKO	18
Hippocampal formation	VCVT_66_3	260000	VCVT_CKO	288
Hippocampal formation	VCVT_80_1	260000	VCVT_CKO	392
Hippocampal formation	VCVT_84_3m	260000	VCVT_CKO	300
Hippocampal formation	VCVT_84_4m	260000	VCVT_CKO	158
Hippocampal formation	VCVT_94_5m	260000	VCVT_CKO	73
Hippocampal formation	VCVT_97_7f	260000	VCVT_CKO	138
Hippocampal formation	VCVT_99_1m	260000	VCVT_CKO	115
Hippocampal formation	VCVT_105_4m	260000	VCVT_CKO	50
Hippocampal formation	VCVT_88_4m	260000	VCVT_wt	110
Hippocampal formation	VCVT_93_6f	260000	VCVT_wt	204
Hippocampal formation	VCVT_94_3m	260000	VCVT_wt	137
Hippocampal formation	VCVT_94_7f	260000	VCVT_wt	49
Hippocampal formation	VCVT_97_1m	260000	VCVT_wt	119
Hippocampal formation	VCVT_97_2m	260000	VCVT_wt	78
Hippocampal formation	VCVT_98_2m	260000	VCVT_wt	82
Hippocampal formation	VCVT_99_2m	260000	VCVT_wt	101
Hippocampal formation	VCVT_105_3m	260000	VCVT_wt	68
Hypothalamus	CVA_18_3f	20000	CVA_female	9707
Hypothalamus	CVA_20_1f	20000	CVA_female	8842
Hypothalamus	CVA_20_2f	20000	CVA_female	13742
Hypothalamus	CVA_22_1f	20000	CVA_female	4627
Hypothalamus	CVA_22_2f	20000	CVA_female	3423
Hypothalamus	CVA_22_3f	20000	CVA_female	8083
Hypothalamus	CVA_25_1f	20000	CVA_female	4726
Hypothalamus	CVA_25_2f	20000	CVA_female	7309
Hypothalamus	CVA_18_1m	20000	CVA_male	7736
Hypothalamus	CVA_24_1m	20000	CVA_male	3567
Hypothalamus	CVA_24_2m	20000	CVA_male	4061
Hypothalamus	CVA_24_3m	20000	CVA_male	14842
Hypothalamus	CVA_24_4m	20000	CVA_male	7007
Hypothalamus	CVA_26_1m	20000	CVA_male	7999
Hypothalamus	CVA_26_2m	20000	CVA_male	8319
Hypothalamus	CVA_27_1m	20000	CVA_male	7128
Hypothalamus	CVA_27_2m	20000	CVA_male	5506
Hypothalamus	CVA_27_3m	20000	CVA_male	6009
Hypothalamus	CVA_18_3f	30000	CVA_female	6848
Hypothalamus	CVA_20_1f	30000	CVA_female	5904
Hypothalamus	CVA_20_2f	30000	CVA_female	10244
Hypothalamus	CVA_22_1f	30000	CVA_female	3865
Hypothalamus	CVA_22_2f	30000	CVA_female	2586
Hypothalamus	CVA_22_3f	30000	CVA_female	6402
Hypothalamus	CVA_25_1f	30000	CVA_female	4064
Hypothalamus	CVA_25_2f	30000	CVA_female	5118
Hypothalamus	CVA_18_1m	30000	CVA_male	5616
Hypothalamus	CVA_24_1m	30000	CVA_male	2475
Hypothalamus	CVA_24_2m	30000	CVA_male	3369
Hypothalamus	CVA_24_3m	30000	CVA_male	10368
Hypothalamus	CVA_24_4m	30000	CVA_male	5951
Hypothalamus	CVA_26_1m	30000	CVA_male	6151
Hypothalamus	CVA_26_2m	30000	CVA_male	5876
Hypothalamus	CVA_27_1m	30000	CVA_male	5456
Hypothalamus	CVA_27_2m	30000	CVA_male	4036
Hypothalamus	CVA_27_3m	30000	CVA_male	4363
Hypothalamus	CVA_18_3f	40000	CVA_female	5080
Hypothalamus	CVA_20_1f	40000	CVA_female	4754
Hypothalamus	CVA_20_2f	40000	CVA_female	8562
Hypothalamus	CVA_22_1f	40000	CVA_female	3282
Hypothalamus	CVA_22_2f	40000	CVA_female	2201
Hypothalamus	CVA_22_3f	40000	CVA_female	5219
Hypothalamus	CVA_25_1f	40000	CVA_female	3876
Hypothalamus	CVA_25_2f	40000	CVA_female	3774
Hypothalamus	CVA_18_1m	40000	CVA_male	4892
Hypothalamus	CVA_24_1m	40000	CVA_male	2153
Hypothalamus	CVA_24_2m	40000	CVA_male	3084
Hypothalamus	CVA_24_3m	40000	CVA_male	7872
Hypothalamus	CVA_24_4m	40000	CVA_male	5040
Hypothalamus	CVA_26_1m	40000	CVA_male	4890
Hypothalamus	CVA_26_2m	40000	CVA_male	4802
Hypothalamus	CVA_27_1m	40000	CVA_male	4936
Hypothalamus	CVA_27_2m	40000	CVA_male	3526
Hypothalamus	CVA_27_3m	40000	CVA_male	3638
Hypothalamus	CVA_18_3f	50000	CVA_female	4096
Hypothalamus	CVA_20_1f	50000	CVA_female	4450
Hypothalamus	CVA_20_2f	50000	CVA_female	7320
Hypothalamus	CVA_22_1f	50000	CVA_female	2881
Hypothalamus	CVA_22_2f	50000	CVA_female	2027
Hypothalamus	CVA_22_3f	50000	CVA_female	4430
Hypothalamus	CVA_25_1f	50000	CVA_female	3742
Hypothalamus	CVA_25_2f	50000	CVA_female	2974
Hypothalamus	CVA_18_1m	50000	CVA_male	4874
Hypothalamus	CVA_24_1m	50000	CVA_male	2041
Hypothalamus	CVA_24_2m	50000	CVA_male	2877
Hypothalamus	CVA_24_3m	50000	CVA_male	6556
Hypothalamus	CVA_24_4m	50000	CVA_male	4293
Hypothalamus	CVA_26_1m	50000	CVA_male	4074
Hypothalamus	CVA_26_2m	50000	CVA_male	4171
Hypothalamus	CVA_27_1m	50000	CVA_male	4648
Hypothalamus	CVA_27_2m	50000	CVA_male	3322
Hypothalamus	CVA_27_3m	50000	CVA_male	3257
Hypothalamus	CVA_18_3f	60000	CVA_female	3472
Hypothalamus	CVA_20_1f	60000	CVA_female	4330
Hypothalamus	CVA_20_2f	60000	CVA_female	6638
Hypothalamus	CVA_22_1f	60000	CVA_female	2578
Hypothalamus	CVA_22_2f	60000	CVA_female	1903
Hypothalamus	CVA_22_3f	60000	CVA_female	3853
Hypothalamus	CVA_25_1f	60000	CVA_female	3584
Hypothalamus	CVA_25_2f	60000	CVA_female	2458
Hypothalamus	CVA_18_1m	60000	CVA_male	4802
Hypothalamus	CVA_24_1m	60000	CVA_male	1962
Hypothalamus	CVA_24_2m	60000	CVA_male	2753
Hypothalamus	CVA_24_3m	60000	CVA_male	5862
Hypothalamus	CVA_24_4m	60000	CVA_male	3846
Hypothalamus	CVA_26_1m	60000	CVA_male	3607
Hypothalamus	CVA_26_2m	60000	CVA_male	3745
Hypothalamus	CVA_27_1m	60000	CVA_male	4474
Hypothalamus	CVA_27_2m	60000	CVA_male	3238
Hypothalamus	CVA_27_3m	60000	CVA_male	3070
Hypothalamus	CVA_18_3f	70000	CVA_female	3162
Hypothalamus	CVA_20_1f	70000	CVA_female	4286
Hypothalamus	CVA_20_2f	70000	CVA_female	6262
Hypothalamus	CVA_22_1f	70000	CVA_female	2315
Hypothalamus	CVA_22_2f	70000	CVA_female	1845
Hypothalamus	CVA_22_3f	70000	CVA_female	3454
Hypothalamus	CVA_25_1f	70000	CVA_female	3486
Hypothalamus	CVA_25_2f	70000	CVA_female	2194
Hypothalamus	CVA_18_1m	70000	CVA_male	4824
Hypothalamus	CVA_24_1m	70000	CVA_male	1917
Hypothalamus	CVA_24_2m	70000	CVA_male	2631
Hypothalamus	CVA_24_3m	70000	CVA_male	5382
Hypothalamus	CVA_24_4m	70000	CVA_male	3539
Hypothalamus	CVA_26_1m	70000	CVA_male	3325
Hypothalamus	CVA_26_2m	70000	CVA_male	3448
Hypothalamus	CVA_27_1m	70000	CVA_male	4402
Hypothalamus	CVA_27_2m	70000	CVA_male	3194
Hypothalamus	CVA_27_3m	70000	CVA_male	2882
Hypothalamus	CVA_18_3f	80000	CVA_female	2943
Hypothalamus	CVA_20_1f	80000	CVA_female	4168
Hypothalamus	CVA_20_2f	80000	CVA_female	6076
Hypothalamus	CVA_22_1f	80000	CVA_female	2129
Hypothalamus	CVA_22_2f	80000	CVA_female	1805
Hypothalamus	CVA_22_3f	80000	CVA_female	3150
Hypothalamus	CVA_25_1f	80000	CVA_female	3376
Hypothalamus	CVA_25_2f	80000	CVA_female	1988
Hypothalamus	CVA_18_1m	80000	CVA_male	4830
Hypothalamus	CVA_24_1m	80000	CVA_male	1900
Hypothalamus	CVA_24_2m	80000	CVA_male	2566
Hypothalamus	CVA_24_3m	80000	CVA_male	5140
Hypothalamus	CVA_24_4m	80000	CVA_male	3290
Hypothalamus	CVA_26_1m	80000	CVA_male	3161
Hypothalamus	CVA_26_2m	80000	CVA_male	3264
Hypothalamus	CVA_27_1m	80000	CVA_male	4322
Hypothalamus	CVA_27_2m	80000	CVA_male	3178
Hypothalamus	CVA_27_3m	80000	CVA_male	2786
Hypothalamus	CVA_18_3f	90000	CVA_female	2784
Hypothalamus	CVA_20_1f	90000	CVA_female	4048
Hypothalamus	CVA_20_2f	90000	CVA_female	5948
Hypothalamus	CVA_22_1f	90000	CVA_female	2015
Hypothalamus	CVA_22_2f	90000	CVA_female	1774
Hypothalamus	CVA_22_3f	90000	CVA_female	2925
Hypothalamus	CVA_25_1f	90000	CVA_female	3292
Hypothalamus	CVA_25_2f	90000	CVA_female	1863
Hypothalamus	CVA_18_1m	90000	CVA_male	4936
Hypothalamus	CVA_24_1m	90000	CVA_male	1884
Hypothalamus	CVA_24_2m	90000	CVA_male	2490
Hypothalamus	CVA_24_3m	90000	CVA_male	4894
Hypothalamus	CVA_24_4m	90000	CVA_male	3069
Hypothalamus	CVA_26_1m	90000	CVA_male	3011
Hypothalamus	CVA_26_2m	90000	CVA_male	3134
Hypothalamus	CVA_27_1m	90000	CVA_male	4266
Hypothalamus	CVA_27_2m	90000	CVA_male	3148
Hypothalamus	CVA_27_3m	90000	CVA_male	2710
Hypothalamus	CVA_18_3f	100000	CVA_female	2676
Hypothalamus	CVA_20_1f	100000	CVA_female	3970
Hypothalamus	CVA_20_2f	100000	CVA_female	5734
Hypothalamus	CVA_22_1f	100000	CVA_female	1932
Hypothalamus	CVA_22_2f	100000	CVA_female	1751
Hypothalamus	CVA_22_3f	100000	CVA_female	2798
Hypothalamus	CVA_25_1f	100000	CVA_female	3244
Hypothalamus	CVA_25_2f	100000	CVA_female	1763
Hypothalamus	CVA_18_1m	100000	CVA_male	4956
Hypothalamus	CVA_24_1m	100000	CVA_male	1862
Hypothalamus	CVA_24_2m	100000	CVA_male	2433
Hypothalamus	CVA_24_3m	100000	CVA_male	4692
Hypothalamus	CVA_24_4m	100000	CVA_male	2928
Hypothalamus	CVA_26_1m	100000	CVA_male	2901
Hypothalamus	CVA_26_2m	100000	CVA_male	3043
Hypothalamus	CVA_27_1m	100000	CVA_male	4260
Hypothalamus	CVA_27_2m	100000	CVA_male	3124
Hypothalamus	CVA_27_3m	100000	CVA_male	2660
Hypothalamus	CGA5_a1f	140000	CGA_female	1553
Hypothalamus	CGA5_a2f	140000	CGA_female	2109
Hypothalamus	CGA5_a4f	140000	CGA_female	1932
Hypothalamus	CGA6_a1f	140000	CGA_female	1011
Hypothalamus	CGA6_a2f	140000	CGA_female	1194
Hypothalamus	CGA6_a3f	140000	CGA_female	1800
Hypothalamus	CGA6_a4f	140000	CGA_female	3033
Hypothalamus	CGA7_a1f	140000	CGA_female	1557
Hypothalamus	CGA8_a1f	140000	CGA_female	2929
Hypothalamus	CGA2_a1m	140000	CGA_male	1098
Hypothalamus	CGA2_a3m	140000	CGA_male	1517
Hypothalamus	CGA2_a4m	140000	CGA_male	1151
Hypothalamus	CGA2_a5m	140000	CGA_male	1740
Hypothalamus	CGA2_a6m	140000	CGA_male	1769
Hypothalamus	CGA4_a1m	140000	CGA_male	1518
Hypothalamus	CGA4_a4m	140000	CGA_male	2002
Hypothalamus	CGA7_a3m	140000	CGA_male	2937
Hypothalamus	CGA8_a1m	140000	CGA_male	3179
Hypothalamus	CVA_20_1f	140000	CVA_female	1194
Hypothalamus	CVA_20_2f	140000	CVA_female	2083
Hypothalamus	CVA_18_1m	140000	CVA_male	2403
Hypothalamus	CVA_24_3m	140000	CVA_male	1889
Hypothalamus	CVA_27_1m	140000	CVA_male	1628
Hypothalamus	VCVT_50_1	140000	VCVT_CKO	1456
Hypothalamus	VCVT_66_3	140000	VCVT_CKO	2320
Hypothalamus	VCVT_80_1	140000	VCVT_CKO	3805
Hypothalamus	VCVT_84_3m	140000	VCVT_CKO	3118
Hypothalamus	VCVT_84_4m	140000	VCVT_CKO	2137
Hypothalamus	VCVT_94_5m	140000	VCVT_CKO	2271
Hypothalamus	VCVT_97_7f	140000	VCVT_CKO	1841
Hypothalamus	VCVT_99_1m	140000	VCVT_CKO	1887
Hypothalamus	VCVT_105_4m	140000	VCVT_CKO	2192
Hypothalamus	VCVT_88_4m	140000	VCVT_wt	2129
Hypothalamus	VCVT_93_6f	140000	VCVT_wt	2247
Hypothalamus	VCVT_94_3m	140000	VCVT_wt	4660
Hypothalamus	VCVT_94_7f	140000	VCVT_wt	2156
Hypothalamus	VCVT_97_1m	140000	VCVT_wt	3012
Hypothalamus	VCVT_97_2m	140000	VCVT_wt	1853
Hypothalamus	VCVT_98_2m	140000	VCVT_wt	2277
Hypothalamus	VCVT_99_2m	140000	VCVT_wt	2247
Hypothalamus	VCVT_105_3m	140000	VCVT_wt	1899
Hypothalamus	CGA5_a1f	160000	CGA_female	1565
Hypothalamus	CGA5_a2f	160000	CGA_female	2156
Hypothalamus	CGA5_a4f	160000	CGA_female	1947
Hypothalamus	CGA6_a1f	160000	CGA_female	994
Hypothalamus	CGA6_a2f	160000	CGA_female	1220
Hypothalamus	CGA6_a3f	160000	CGA_female	1764
Hypothalamus	CGA6_a4f	160000	CGA_female	2920
Hypothalamus	CGA7_a1f	160000	CGA_female	1564
Hypothalamus	CGA8_a1f	160000	CGA_female	2763
Hypothalamus	CGA2_a1m	160000	CGA_male	1084
Hypothalamus	CGA2_a3m	160000	CGA_male	1539
Hypothalamus	CGA2_a4m	160000	CGA_male	1170
Hypothalamus	CGA2_a5m	160000	CGA_male	1785
Hypothalamus	CGA2_a6m	160000	CGA_male	1794
Hypothalamus	CGA4_a1m	160000	CGA_male	1459
Hypothalamus	CGA4_a4m	160000	CGA_male	2005
Hypothalamus	CGA7_a3m	160000	CGA_male	2877
Hypothalamus	CGA8_a1m	160000	CGA_male	2954
Hypothalamus	CVA_20_1f	160000	CVA_female	1155
Hypothalamus	CVA_20_2f	160000	CVA_female	2045
Hypothalamus	CVA_18_1m	160000	CVA_male	2388
Hypothalamus	CVA_24_3m	160000	CVA_male	1901
Hypothalamus	CVA_27_1m	160000	CVA_male	1604
Hypothalamus	VCVT_50_1	160000	VCVT_CKO	1473
Hypothalamus	VCVT_66_3	160000	VCVT_CKO	2350
Hypothalamus	VCVT_80_1	160000	VCVT_CKO	3488
Hypothalamus	VCVT_84_3m	160000	VCVT_CKO	3060
Hypothalamus	VCVT_84_4m	160000	VCVT_CKO	2116
Hypothalamus	VCVT_94_5m	160000	VCVT_CKO	2188
Hypothalamus	VCVT_97_7f	160000	VCVT_CKO	1847
Hypothalamus	VCVT_99_1m	160000	VCVT_CKO	1901
Hypothalamus	VCVT_105_4m	160000	VCVT_CKO	2229
Hypothalamus	VCVT_88_4m	160000	VCVT_wt	2140
Hypothalamus	VCVT_93_6f	160000	VCVT_wt	2116
Hypothalamus	VCVT_94_3m	160000	VCVT_wt	4320
Hypothalamus	VCVT_94_7f	160000	VCVT_wt	2151
Hypothalamus	VCVT_97_1m	160000	VCVT_wt	2936
Hypothalamus	VCVT_97_2m	160000	VCVT_wt	1876
Hypothalamus	VCVT_98_2m	160000	VCVT_wt	2281
Hypothalamus	VCVT_99_2m	160000	VCVT_wt	2283
Hypothalamus	VCVT_105_3m	160000	VCVT_wt	1935
Hypothalamus	CGA5_a1f	180000	CGA_female	1561
Hypothalamus	CGA5_a2f	180000	CGA_female	2190
Hypothalamus	CGA5_a4f	180000	CGA_female	1948
Hypothalamus	CGA6_a1f	180000	CGA_female	976
Hypothalamus	CGA6_a2f	180000	CGA_female	1237
Hypothalamus	CGA6_a3f	180000	CGA_female	1740
Hypothalamus	CGA6_a4f	180000	CGA_female	2805
Hypothalamus	CGA7_a1f	180000	CGA_female	1585
Hypothalamus	CGA8_a1f	180000	CGA_female	2654
Hypothalamus	CGA2_a1m	180000	CGA_male	1079
Hypothalamus	CGA2_a3m	180000	CGA_male	1573
Hypothalamus	CGA2_a4m	180000	CGA_male	1209
Hypothalamus	CGA2_a5m	180000	CGA_male	1824
Hypothalamus	CGA2_a6m	180000	CGA_male	1825
Hypothalamus	CGA4_a1m	180000	CGA_male	1428
Hypothalamus	CGA4_a4m	180000	CGA_male	1974
Hypothalamus	CGA7_a3m	180000	CGA_male	2828
Hypothalamus	CGA8_a1m	180000	CGA_male	2790
Hypothalamus	CVA_20_1f	180000	CVA_female	1126
Hypothalamus	CVA_20_2f	180000	CVA_female	2020
Hypothalamus	CVA_18_1m	180000	CVA_male	2348
Hypothalamus	CVA_24_3m	180000	CVA_male	1907
Hypothalamus	VCVT_50_1	180000	VCVT_CKO	1506
Hypothalamus	VCVT_66_3	180000	VCVT_CKO	2366
Hypothalamus	VCVT_80_1	180000	VCVT_CKO	3281
Hypothalamus	VCVT_84_3m	180000	VCVT_CKO	3015
Hypothalamus	VCVT_84_4m	180000	VCVT_CKO	2120
Hypothalamus	VCVT_94_5m	180000	VCVT_CKO	2146
Hypothalamus	VCVT_97_7f	180000	VCVT_CKO	1879
Hypothalamus	VCVT_99_1m	180000	VCVT_CKO	1916
Hypothalamus	VCVT_105_4m	180000	VCVT_CKO	2268
Hypothalamus	VCVT_88_4m	180000	VCVT_wt	2165
Hypothalamus	VCVT_93_6f	180000	VCVT_wt	1995
Hypothalamus	VCVT_94_3m	180000	VCVT_wt	4070
Hypothalamus	VCVT_94_7f	180000	VCVT_wt	2126
Hypothalamus	VCVT_97_1m	180000	VCVT_wt	2899
Hypothalamus	VCVT_97_2m	180000	VCVT_wt	1862
Hypothalamus	VCVT_98_2m	180000	VCVT_wt	2290
Hypothalamus	VCVT_99_2m	180000	VCVT_wt	2303
Hypothalamus	VCVT_105_3m	180000	VCVT_wt	1981
Hypothalamus	CGA5_a1f	200000	CGA_female	1579
Hypothalamus	CGA5_a2f	200000	CGA_female	2231
Hypothalamus	CGA5_a4f	200000	CGA_female	1959
Hypothalamus	CGA6_a1f	200000	CGA_female	984
Hypothalamus	CGA6_a2f	200000	CGA_female	1259
Hypothalamus	CGA6_a3f	200000	CGA_female	1742
Hypothalamus	CGA6_a4f	200000	CGA_female	2741
Hypothalamus	CGA7_a1f	200000	CGA_female	1614
Hypothalamus	CGA8_a1f	200000	CGA_female	2591
Hypothalamus	CGA2_a1m	200000	CGA_male	1090
Hypothalamus	CGA2_a3m	200000	CGA_male	1603
Hypothalamus	CGA2_a4m	200000	CGA_male	1236
Hypothalamus	CGA2_a5m	200000	CGA_male	1866
Hypothalamus	CGA2_a6m	200000	CGA_male	1846
Hypothalamus	CGA4_a1m	200000	CGA_male	1391
Hypothalamus	CGA4_a4m	200000	CGA_male	1960
Hypothalamus	CGA7_a3m	200000	CGA_male	2795
Hypothalamus	CGA8_a1m	200000	CGA_male	2647
Hypothalamus	CVA_20_1f	200000	CVA_female	1099
Hypothalamus	CVA_20_2f	200000	CVA_female	1993
Hypothalamus	CVA_18_1m	200000	CVA_male	2334
Hypothalamus	CVA_24_3m	200000	CVA_male	1908
Hypothalamus	VCVT_50_1	200000	VCVT_CKO	1518
Hypothalamus	VCVT_66_3	200000	VCVT_CKO	2383
Hypothalamus	VCVT_80_1	200000	VCVT_CKO	3123
Hypothalamus	VCVT_84_3m	200000	VCVT_CKO	3018
Hypothalamus	VCVT_84_4m	200000	VCVT_CKO	2141
Hypothalamus	VCVT_94_5m	200000	VCVT_CKO	2107
Hypothalamus	VCVT_97_7f	200000	VCVT_CKO	1884
Hypothalamus	VCVT_99_1m	200000	VCVT_CKO	1925
Hypothalamus	VCVT_105_4m	200000	VCVT_CKO	2281
Hypothalamus	VCVT_88_4m	200000	VCVT_wt	2170
Hypothalamus	VCVT_93_6f	200000	VCVT_wt	1916
Hypothalamus	VCVT_94_3m	200000	VCVT_wt	3855
Hypothalamus	VCVT_94_7f	200000	VCVT_wt	2120
Hypothalamus	VCVT_97_1m	200000	VCVT_wt	2880
Hypothalamus	VCVT_97_2m	200000	VCVT_wt	1865
Hypothalamus	VCVT_98_2m	200000	VCVT_wt	2269
Hypothalamus	VCVT_99_2m	200000	VCVT_wt	2330
Hypothalamus	VCVT_105_3m	200000	VCVT_wt	2012
Hypothalamus	CGA5_a1f	220000	CGA_female	1590
Hypothalamus	CGA5_a2f	220000	CGA_female	2279
Hypothalamus	CGA5_a4f	220000	CGA_female	1965
Hypothalamus	CGA6_a1f	220000	CGA_female	983
Hypothalamus	CGA6_a2f	220000	CGA_female	1275
Hypothalamus	CGA6_a3f	220000	CGA_female	1725
Hypothalamus	CGA6_a4f	220000	CGA_female	2742
Hypothalamus	CGA7_a1f	220000	CGA_female	1619
Hypothalamus	CGA8_a1f	220000	CGA_female	2523
Hypothalamus	CGA2_a1m	220000	CGA_male	1079
Hypothalamus	CGA2_a3m	220000	CGA_male	1638
Hypothalamus	CGA2_a4m	220000	CGA_male	1250
Hypothalamus	CGA2_a5m	220000	CGA_male	1889
Hypothalamus	CGA2_a6m	220000	CGA_male	1861
Hypothalamus	CGA4_a1m	220000	CGA_male	1353
Hypothalamus	CGA4_a4m	220000	CGA_male	1959
Hypothalamus	CGA7_a3m	220000	CGA_male	2747
Hypothalamus	CGA8_a1m	220000	CGA_male	2554
Hypothalamus	CVA_20_1f	220000	CVA_female	1052
Hypothalamus	CVA_20_2f	220000	CVA_female	1968
Hypothalamus	CVA_18_1m	220000	CVA_male	2311
Hypothalamus	CVA_24_3m	220000	CVA_male	1926
Hypothalamus	VCVT_50_1	220000	VCVT_CKO	1516
Hypothalamus	VCVT_66_3	220000	VCVT_CKO	2393
Hypothalamus	VCVT_80_1	220000	VCVT_CKO	3060
Hypothalamus	VCVT_84_3m	220000	VCVT_CKO	2983
Hypothalamus	VCVT_84_4m	220000	VCVT_CKO	2128
Hypothalamus	VCVT_94_5m	220000	VCVT_CKO	2082
Hypothalamus	VCVT_97_7f	220000	VCVT_CKO	1894
Hypothalamus	VCVT_99_1m	220000	VCVT_CKO	1932
Hypothalamus	VCVT_105_4m	220000	VCVT_CKO	2287
Hypothalamus	VCVT_88_4m	220000	VCVT_wt	2154
Hypothalamus	VCVT_93_6f	220000	VCVT_wt	1867
Hypothalamus	VCVT_94_3m	220000	VCVT_wt	3741
Hypothalamus	VCVT_94_7f	220000	VCVT_wt	2135
Hypothalamus	VCVT_97_1m	220000	VCVT_wt	2832
Hypothalamus	VCVT_97_2m	220000	VCVT_wt	1845
Hypothalamus	VCVT_98_2m	220000	VCVT_wt	2244
Hypothalamus	VCVT_99_2m	220000	VCVT_wt	2328
Hypothalamus	VCVT_105_3m	220000	VCVT_wt	2044
Hypothalamus	CGA5_a1f	240000	CGA_female	1585
Hypothalamus	CGA5_a2f	240000	CGA_female	2314
Hypothalamus	CGA5_a4f	240000	CGA_female	1974
Hypothalamus	CGA6_a1f	240000	CGA_female	982
Hypothalamus	CGA6_a2f	240000	CGA_female	1281
Hypothalamus	CGA6_a3f	240000	CGA_female	1737
Hypothalamus	CGA6_a4f	240000	CGA_female	2747
Hypothalamus	CGA7_a1f	240000	CGA_female	1625
Hypothalamus	CGA8_a1f	240000	CGA_female	2504
Hypothalamus	CGA2_a1m	240000	CGA_male	1063
Hypothalamus	CGA2_a3m	240000	CGA_male	1656
Hypothalamus	CGA2_a4m	240000	CGA_male	1273
Hypothalamus	CGA2_a5m	240000	CGA_male	1908
Hypothalamus	CGA2_a6m	240000	CGA_male	1860
Hypothalamus	CGA4_a1m	240000	CGA_male	1320
Hypothalamus	CGA4_a4m	240000	CGA_male	1960
Hypothalamus	CGA7_a3m	240000	CGA_male	2731
Hypothalamus	CGA8_a1m	240000	CGA_male	2463
Hypothalamus	CVA_20_1f	240000	CVA_female	1014
Hypothalamus	CVA_20_2f	240000	CVA_female	1939
Hypothalamus	CVA_18_1m	240000	CVA_male	2292
Hypothalamus	CVA_24_3m	240000	CVA_male	1931
Hypothalamus	VCVT_50_1	240000	VCVT_CKO	1514
Hypothalamus	VCVT_66_3	240000	VCVT_CKO	2400
Hypothalamus	VCVT_80_1	240000	VCVT_CKO	3002
Hypothalamus	VCVT_84_3m	240000	VCVT_CKO	2950
Hypothalamus	VCVT_84_4m	240000	VCVT_CKO	2151
Hypothalamus	VCVT_94_5m	240000	VCVT_CKO	2067
Hypothalamus	VCVT_97_7f	240000	VCVT_CKO	1914
Hypothalamus	VCVT_99_1m	240000	VCVT_CKO	1951
Hypothalamus	VCVT_105_4m	240000	VCVT_CKO	2288
Hypothalamus	VCVT_88_4m	240000	VCVT_wt	2161
Hypothalamus	VCVT_93_6f	240000	VCVT_wt	1815
Hypothalamus	VCVT_94_3m	240000	VCVT_wt	3632
Hypothalamus	VCVT_94_7f	240000	VCVT_wt	2158
Hypothalamus	VCVT_97_1m	240000	VCVT_wt	2798
Hypothalamus	VCVT_97_2m	240000	VCVT_wt	1837
Hypothalamus	VCVT_98_2m	240000	VCVT_wt	2234
Hypothalamus	VCVT_99_2m	240000	VCVT_wt	2326
Hypothalamus	VCVT_105_3m	240000	VCVT_wt	2069
Hypothalamus	CGA5_a1f	260000	CGA_female	1590
Hypothalamus	CGA5_a2f	260000	CGA_female	2332
Hypothalamus	CGA5_a4f	260000	CGA_female	2017
Hypothalamus	CGA6_a1f	260000	CGA_female	969
Hypothalamus	CGA6_a2f	260000	CGA_female	1291
Hypothalamus	CGA6_a3f	260000	CGA_female	1721
Hypothalamus	CGA6_a4f	260000	CGA_female	2738
Hypothalamus	CGA7_a1f	260000	CGA_female	1640
Hypothalamus	CGA8_a1f	260000	CGA_female	2464
Hypothalamus	CGA2_a1m	260000	CGA_male	1066
Hypothalamus	CGA2_a3m	260000	CGA_male	1674
Hypothalamus	CGA2_a4m	260000	CGA_male	1290
Hypothalamus	CGA2_a5m	260000	CGA_male	1930
Hypothalamus	CGA2_a6m	260000	CGA_male	1871
Hypothalamus	CGA4_a1m	260000	CGA_male	1288
Hypothalamus	CGA4_a4m	260000	CGA_male	1962
Hypothalamus	CGA7_a3m	260000	CGA_male	2697
Hypothalamus	CGA8_a1m	260000	CGA_male	2382
Hypothalamus	CVA_20_1f	260000	CVA_female	983
Hypothalamus	CVA_20_2f	260000	CVA_female	1911
Hypothalamus	CVA_18_1m	260000	CVA_male	2273
Hypothalamus	CVA_24_3m	260000	CVA_male	1919
Hypothalamus	VCVT_50_1	260000	VCVT_CKO	1510
Hypothalamus	VCVT_66_3	260000	VCVT_CKO	2440
Hypothalamus	VCVT_80_1	260000	VCVT_CKO	2971
Hypothalamus	VCVT_84_3m	260000	VCVT_CKO	2942
Hypothalamus	VCVT_84_4m	260000	VCVT_CKO	2174
Hypothalamus	VCVT_94_5m	260000	VCVT_CKO	2027
Hypothalamus	VCVT_97_7f	260000	VCVT_CKO	1931
Hypothalamus	VCVT_99_1m	260000	VCVT_CKO	1937
Hypothalamus	VCVT_105_4m	260000	VCVT_CKO	2298
Hypothalamus	VCVT_88_4m	260000	VCVT_wt	2147
Hypothalamus	VCVT_93_6f	260000	VCVT_wt	1769
Hypothalamus	VCVT_94_3m	260000	VCVT_wt	3517
Hypothalamus	VCVT_94_7f	260000	VCVT_wt	2171
Hypothalamus	VCVT_97_1m	260000	VCVT_wt	2776
Hypothalamus	VCVT_97_2m	260000	VCVT_wt	1826
Hypothalamus	VCVT_98_2m	260000	VCVT_wt	2227
Hypothalamus	VCVT_99_2m	260000	VCVT_wt	2328
Hypothalamus	VCVT_105_3m	260000	VCVT_wt	2121
Isocortex	CVA_18_3f	20000	CVA_female	15780
Isocortex	CVA_20_1f	20000	CVA_female	34296
Isocortex	CVA_20_2f	20000	CVA_female	40408
Isocortex	CVA_22_1f	20000	CVA_female	14464
Isocortex	CVA_22_2f	20000	CVA_female	18369
Isocortex	CVA_22_3f	20000	CVA_female	16429
Isocortex	CVA_25_1f	20000	CVA_female	35634
Isocortex	CVA_25_2f	20000	CVA_female	15223
Isocortex	CVA_18_1m	20000	CVA_male	43890
Isocortex	CVA_24_1m	20000	CVA_male	22963
Isocortex	CVA_24_2m	20000	CVA_male	22855
Isocortex	CVA_24_3m	20000	CVA_male	47022
Isocortex	CVA_24_4m	20000	CVA_male	21634
Isocortex	CVA_26_1m	20000	CVA_male	26619
Isocortex	CVA_26_2m	20000	CVA_male	27905
Isocortex	CVA_27_1m	20000	CVA_male	47972
Isocortex	CVA_27_2m	20000	CVA_male	40332
Isocortex	CVA_27_3m	20000	CVA_male	25390
Isocortex	CVA_18_3f	30000	CVA_female	14602
Isocortex	CVA_20_1f	30000	CVA_female	33218
Isocortex	CVA_20_2f	30000	CVA_female	38230
Isocortex	CVA_22_1f	30000	CVA_female	13080
Isocortex	CVA_22_2f	30000	CVA_female	17122
Isocortex	CVA_22_3f	30000	CVA_female	15076
Isocortex	CVA_25_1f	30000	CVA_female	33178
Isocortex	CVA_25_2f	30000	CVA_female	13317
Isocortex	CVA_18_1m	30000	CVA_male	37148
Isocortex	CVA_24_1m	30000	CVA_male	22099
Isocortex	CVA_24_2m	30000	CVA_male	21941
Isocortex	CVA_24_3m	30000	CVA_male	46382
Isocortex	CVA_24_4m	30000	CVA_male	20710
Isocortex	CVA_26_1m	30000	CVA_male	25946
Isocortex	CVA_26_2m	30000	CVA_male	26611
Isocortex	CVA_27_1m	30000	CVA_male	45998
Isocortex	CVA_27_2m	30000	CVA_male	37038
Isocortex	CVA_27_3m	30000	CVA_male	24412
Isocortex	CVA_18_3f	40000	CVA_female	14089
Isocortex	CVA_20_1f	40000	CVA_female	32028
Isocortex	CVA_20_2f	40000	CVA_female	36264
Isocortex	CVA_22_1f	40000	CVA_female	11969
Isocortex	CVA_22_2f	40000	CVA_female	16001
Isocortex	CVA_22_3f	40000	CVA_female	14035
Isocortex	CVA_25_1f	40000	CVA_female	31286
Isocortex	CVA_25_2f	40000	CVA_female	11979
Isocortex	CVA_18_1m	40000	CVA_male	34966
Isocortex	CVA_24_1m	40000	CVA_male	21357
Isocortex	CVA_24_2m	40000	CVA_male	21262
Isocortex	CVA_24_3m	40000	CVA_male	45744
Isocortex	CVA_24_4m	40000	CVA_male	19994
Isocortex	CVA_26_1m	40000	CVA_male	25333
Isocortex	CVA_26_2m	40000	CVA_male	25714
Isocortex	CVA_27_1m	40000	CVA_male	44540
Isocortex	CVA_27_2m	40000	CVA_male	34062
Isocortex	CVA_27_3m	40000	CVA_male	23697
Isocortex	CVA_18_3f	50000	CVA_female	13757
Isocortex	CVA_20_1f	50000	CVA_female	30912
Isocortex	CVA_20_2f	50000	CVA_female	34636
Isocortex	CVA_22_1f	50000	CVA_female	11158
Isocortex	CVA_22_2f	50000	CVA_female	15060
Isocortex	CVA_22_3f	50000	CVA_female	13210
Isocortex	CVA_25_1f	50000	CVA_female	29736
Isocortex	CVA_25_2f	50000	CVA_female	10987
Isocortex	CVA_18_1m	50000	CVA_male	33842
Isocortex	CVA_24_1m	50000	CVA_male	20554
Isocortex	CVA_24_2m	50000	CVA_male	20540
Isocortex	CVA_24_3m	50000	CVA_male	45104
Isocortex	CVA_24_4m	50000	CVA_male	19385
Isocortex	CVA_26_1m	50000	CVA_male	24707
Isocortex	CVA_26_2m	50000	CVA_male	24876
Isocortex	CVA_27_1m	50000	CVA_male	43106
Isocortex	CVA_27_2m	50000	CVA_male	31394
Isocortex	CVA_27_3m	50000	CVA_male	22981
Isocortex	CVA_18_3f	60000	CVA_female	13429
Isocortex	CVA_20_1f	60000	CVA_female	29932
Isocortex	CVA_20_2f	60000	CVA_female	33194
Isocortex	CVA_22_1f	60000	CVA_female	10408
Isocortex	CVA_22_2f	60000	CVA_female	14142
Isocortex	CVA_22_3f	60000	CVA_female	12616
Isocortex	CVA_25_1f	60000	CVA_female	28280
Isocortex	CVA_25_2f	60000	CVA_female	10129
Isocortex	CVA_18_1m	60000	CVA_male	33044
Isocortex	CVA_24_1m	60000	CVA_male	19745
Isocortex	CVA_24_2m	60000	CVA_male	19703
Isocortex	CVA_24_3m	60000	CVA_male	44262
Isocortex	CVA_24_4m	60000	CVA_male	18787
Isocortex	CVA_26_1m	60000	CVA_male	23957
Isocortex	CVA_26_2m	60000	CVA_male	24156
Isocortex	CVA_27_1m	60000	CVA_male	41802
Isocortex	CVA_27_2m	60000	CVA_male	29256
Isocortex	CVA_27_3m	60000	CVA_male	22294
Isocortex	CVA_18_3f	70000	CVA_female	13089
Isocortex	CVA_20_1f	70000	CVA_female	28826
Isocortex	CVA_20_2f	70000	CVA_female	31944
Isocortex	CVA_22_1f	70000	CVA_female	9778
Isocortex	CVA_22_2f	70000	CVA_female	13317
Isocortex	CVA_22_3f	70000	CVA_female	12025
Isocortex	CVA_25_1f	70000	CVA_female	26962
Isocortex	CVA_25_2f	70000	CVA_female	9395
Isocortex	CVA_18_1m	70000	CVA_male	32362
Isocortex	CVA_24_1m	70000	CVA_male	19004
Isocortex	CVA_24_2m	70000	CVA_male	18892
Isocortex	CVA_24_3m	70000	CVA_male	43356
Isocortex	CVA_24_4m	70000	CVA_male	18167
Isocortex	CVA_26_1m	70000	CVA_male	23197
Isocortex	CVA_26_2m	70000	CVA_male	23373
Isocortex	CVA_27_1m	70000	CVA_male	40450
Isocortex	CVA_27_2m	70000	CVA_male	27218
Isocortex	CVA_27_3m	70000	CVA_male	21586
Isocortex	CVA_18_3f	80000	CVA_female	12724
Isocortex	CVA_20_1f	80000	CVA_female	27684
Isocortex	CVA_20_2f	80000	CVA_female	30736
Isocortex	CVA_22_1f	80000	CVA_female	9212
Isocortex	CVA_22_2f	80000	CVA_female	12575
Isocortex	CVA_22_3f	80000	CVA_female	11562
Isocortex	CVA_25_1f	80000	CVA_female	25732
Isocortex	CVA_25_2f	80000	CVA_female	8735
Isocortex	CVA_18_1m	80000	CVA_male	31696
Isocortex	CVA_24_1m	80000	CVA_male	18167
Isocortex	CVA_24_2m	80000	CVA_male	18008
Isocortex	CVA_24_3m	80000	CVA_male	42230
Isocortex	CVA_24_4m	80000	CVA_male	17556
Isocortex	CVA_26_1m	80000	CVA_male	22408
Isocortex	CVA_26_2m	80000	CVA_male	22577
Isocortex	CVA_27_1m	80000	CVA_male	39062
Isocortex	CVA_27_2m	80000	CVA_male	25400
Isocortex	CVA_27_3m	80000	CVA_male	20846
Isocortex	CVA_18_3f	90000	CVA_female	12347
Isocortex	CVA_20_1f	90000	CVA_female	26656
Isocortex	CVA_20_2f	90000	CVA_female	29650
Isocortex	CVA_22_1f	90000	CVA_female	8690
Isocortex	CVA_22_2f	90000	CVA_female	11834
Isocortex	CVA_22_3f	90000	CVA_female	11059
Isocortex	CVA_25_1f	90000	CVA_female	24480
Isocortex	CVA_25_2f	90000	CVA_female	8141
Isocortex	CVA_18_1m	90000	CVA_male	30906
Isocortex	CVA_24_1m	90000	CVA_male	17304
Isocortex	CVA_24_2m	90000	CVA_male	17109
Isocortex	CVA_24_3m	90000	CVA_male	41058
Isocortex	CVA_24_4m	90000	CVA_male	16973
Isocortex	CVA_26_1m	90000	CVA_male	21645
Isocortex	CVA_26_2m	90000	CVA_male	21797
Isocortex	CVA_27_1m	90000	CVA_male	37788
Isocortex	CVA_27_2m	90000	CVA_male	23852
Isocortex	CVA_27_3m	90000	CVA_male	20093
Isocortex	CVA_18_3f	100000	CVA_female	11960
Isocortex	CVA_20_1f	100000	CVA_female	25632
Isocortex	CVA_20_2f	100000	CVA_female	28534
Isocortex	CVA_22_1f	100000	CVA_female	8228
Isocortex	CVA_22_2f	100000	CVA_female	11206
Isocortex	CVA_22_3f	100000	CVA_female	10639
Isocortex	CVA_25_1f	100000	CVA_female	23232
Isocortex	CVA_25_2f	100000	CVA_female	7618
Isocortex	CVA_18_1m	100000	CVA_male	30124
Isocortex	CVA_24_1m	100000	CVA_male	16466
Isocortex	CVA_24_2m	100000	CVA_male	16247
Isocortex	CVA_24_3m	100000	CVA_male	39750
Isocortex	CVA_24_4m	100000	CVA_male	16367
Isocortex	CVA_26_1m	100000	CVA_male	20899
Isocortex	CVA_26_2m	100000	CVA_male	20934
Isocortex	CVA_27_1m	100000	CVA_male	36502
Isocortex	CVA_27_2m	100000	CVA_male	22402
Isocortex	CVA_27_3m	100000	CVA_male	19298
Isocortex	CGA5_a1f	140000	CGA_female	1533
Isocortex	CGA5_a2f	140000	CGA_female	1579
Isocortex	CGA5_a4f	140000	CGA_female	1433
Isocortex	CGA6_a1f	140000	CGA_female	3002
Isocortex	CGA6_a2f	140000	CGA_female	2940
Isocortex	CGA6_a3f	140000	CGA_female	5305
Isocortex	CGA6_a4f	140000	CGA_female	4875
Isocortex	CGA7_a1f	140000	CGA_female	1478
Isocortex	CGA8_a1f	140000	CGA_female	2728
Isocortex	CGA2_a1m	140000	CGA_male	1178
Isocortex	CGA2_a3m	140000	CGA_male	1391
Isocortex	CGA2_a4m	140000	CGA_male	1282
Isocortex	CGA2_a5m	140000	CGA_male	1150
Isocortex	CGA2_a6m	140000	CGA_male	1905
Isocortex	CGA4_a1m	140000	CGA_male	1263
Isocortex	CGA4_a4m	140000	CGA_male	1884
Isocortex	CGA7_a3m	140000	CGA_male	1793
Isocortex	CGA8_a1m	140000	CGA_male	3983
Isocortex	CVA_20_1f	140000	CVA_female	10457
Isocortex	CVA_20_2f	140000	CVA_female	12196
Isocortex	CVA_18_1m	140000	CVA_male	11102
Isocortex	CVA_24_3m	140000	CVA_male	16828
Isocortex	CVA_27_1m	140000	CVA_male	15302
Isocortex	VCVT_50_1	140000	VCVT_CKO	1480
Isocortex	VCVT_66_3	140000	VCVT_CKO	5524
Isocortex	VCVT_80_1	140000	VCVT_CKO	5288
Isocortex	VCVT_84_3m	140000	VCVT_CKO	6290
Isocortex	VCVT_84_4m	140000	VCVT_CKO	4008
Isocortex	VCVT_94_5m	140000	VCVT_CKO	1812
Isocortex	VCVT_97_7f	140000	VCVT_CKO	3264
Isocortex	VCVT_99_1m	140000	VCVT_CKO	2926
Isocortex	VCVT_105_4m	140000	VCVT_CKO	1979
Isocortex	VCVT_88_4m	140000	VCVT_wt	3234
Isocortex	VCVT_93_6f	140000	VCVT_wt	3131
Isocortex	VCVT_94_3m	140000	VCVT_wt	2789
Isocortex	VCVT_94_7f	140000	VCVT_wt	2351
Isocortex	VCVT_97_1m	140000	VCVT_wt	2595
Isocortex	VCVT_97_2m	140000	VCVT_wt	2249
Isocortex	VCVT_98_2m	140000	VCVT_wt	1810
Isocortex	VCVT_99_2m	140000	VCVT_wt	3006
Isocortex	VCVT_105_3m	140000	VCVT_wt	2102
Isocortex	CGA5_a1f	160000	CGA_female	1479
Isocortex	CGA5_a2f	160000	CGA_female	1551
Isocortex	CGA5_a4f	160000	CGA_female	1364
Isocortex	CGA6_a1f	160000	CGA_female	2920
Isocortex	CGA6_a2f	160000	CGA_female	2898
Isocortex	CGA6_a3f	160000	CGA_female	5167
Isocortex	CGA6_a4f	160000	CGA_female	4728
Isocortex	CGA7_a1f	160000	CGA_female	1430
Isocortex	CGA8_a1f	160000	CGA_female	2711
Isocortex	CGA2_a1m	160000	CGA_male	1142
Isocortex	CGA2_a3m	160000	CGA_male	1354
Isocortex	CGA2_a4m	160000	CGA_male	1245
Isocortex	CGA2_a5m	160000	CGA_male	1120
Isocortex	CGA2_a6m	160000	CGA_male	1873
Isocortex	CGA4_a1m	160000	CGA_male	1207
Isocortex	CGA4_a4m	160000	CGA_male	1826
Isocortex	CGA7_a3m	160000	CGA_male	1724
Isocortex	CGA8_a1m	160000	CGA_male	3871
Isocortex	CVA_20_1f	160000	CVA_female	9417
Isocortex	CVA_20_2f	160000	CVA_female	11376
Isocortex	CVA_18_1m	160000	CVA_male	10347
Isocortex	CVA_24_3m	160000	CVA_male	15414
Isocortex	CVA_27_1m	160000	CVA_male	14040
Isocortex	VCVT_50_1	160000	VCVT_CKO	1397
Isocortex	VCVT_66_3	160000	VCVT_CKO	5259
Isocortex	VCVT_80_1	160000	VCVT_CKO	5162
Isocortex	VCVT_84_3m	160000	VCVT_CKO	6148
Isocortex	VCVT_84_4m	160000	VCVT_CKO	3960
Isocortex	VCVT_94_5m	160000	VCVT_CKO	1745
Isocortex	VCVT_97_7f	160000	VCVT_CKO	3143
Isocortex	VCVT_99_1m	160000	VCVT_CKO	2881
Isocortex	VCVT_105_4m	160000	VCVT_CKO	1958
Isocortex	VCVT_88_4m	160000	VCVT_wt	3144
Isocortex	VCVT_93_6f	160000	VCVT_wt	3095
Isocortex	VCVT_94_3m	160000	VCVT_wt	2593
Isocortex	VCVT_94_7f	160000	VCVT_wt	2213
Isocortex	VCVT_97_1m	160000	VCVT_wt	2528
Isocortex	VCVT_97_2m	160000	VCVT_wt	2192
Isocortex	VCVT_98_2m	160000	VCVT_wt	1772
Isocortex	VCVT_99_2m	160000	VCVT_wt	2936
Isocortex	VCVT_105_3m	160000	VCVT_wt	2055
Isocortex	CGA5_a1f	180000	CGA_female	1435
Isocortex	CGA5_a2f	180000	CGA_female	1528
Isocortex	CGA5_a4f	180000	CGA_female	1299
Isocortex	CGA6_a1f	180000	CGA_female	2845
Isocortex	CGA6_a2f	180000	CGA_female	2857
Isocortex	CGA6_a3f	180000	CGA_female	5032
Isocortex	CGA6_a4f	180000	CGA_female	4618
Isocortex	CGA7_a1f	180000	CGA_female	1365
Isocortex	CGA8_a1f	180000	CGA_female	2681
Isocortex	CGA2_a1m	180000	CGA_male	1126
Isocortex	CGA2_a3m	180000	CGA_male	1310
Isocortex	CGA2_a4m	180000	CGA_male	1212
Isocortex	CGA2_a5m	180000	CGA_male	1094
Isocortex	CGA2_a6m	180000	CGA_male	1836
Isocortex	CGA4_a1m	180000	CGA_male	1168
Isocortex	CGA4_a4m	180000	CGA_male	1788
Isocortex	CGA7_a3m	180000	CGA_male	1666
Isocortex	CGA8_a1m	180000	CGA_male	3767
Isocortex	CVA_20_1f	180000	CVA_female	8427
Isocortex	CVA_20_2f	180000	CVA_female	10573
Isocortex	CVA_18_1m	180000	CVA_male	9668
Isocortex	CVA_24_3m	180000	CVA_male	14118
Isocortex	VCVT_50_1	180000	VCVT_CKO	1310
Isocortex	VCVT_66_3	180000	VCVT_CKO	5039
Isocortex	VCVT_80_1	180000	VCVT_CKO	5066
Isocortex	VCVT_84_3m	180000	VCVT_CKO	6021
Isocortex	VCVT_84_4m	180000	VCVT_CKO	3889
Isocortex	VCVT_94_5m	180000	VCVT_CKO	1680
Isocortex	VCVT_97_7f	180000	VCVT_CKO	3076
Isocortex	VCVT_99_1m	180000	VCVT_CKO	2838
Isocortex	VCVT_105_4m	180000	VCVT_CKO	1940
Isocortex	VCVT_88_4m	180000	VCVT_wt	3039
Isocortex	VCVT_93_6f	180000	VCVT_wt	3060
Isocortex	VCVT_94_3m	180000	VCVT_wt	2437
Isocortex	VCVT_94_7f	180000	VCVT_wt	2087
Isocortex	VCVT_97_1m	180000	VCVT_wt	2475
Isocortex	VCVT_97_2m	180000	VCVT_wt	2142
Isocortex	VCVT_98_2m	180000	VCVT_wt	1744
Isocortex	VCVT_99_2m	180000	VCVT_wt	2875
Isocortex	VCVT_105_3m	180000	VCVT_wt	1999
Isocortex	CGA5_a1f	200000	CGA_female	1387
Isocortex	CGA5_a2f	200000	CGA_female	1507
Isocortex	CGA5_a4f	200000	CGA_female	1246
Isocortex	CGA6_a1f	200000	CGA_female	2782
Isocortex	CGA6_a2f	200000	CGA_female	2822
Isocortex	CGA6_a3f	200000	CGA_female	4907
Isocortex	CGA6_a4f	200000	CGA_female	4510
Isocortex	CGA7_a1f	200000	CGA_female	1312
Isocortex	CGA8_a1f	200000	CGA_female	2655
Isocortex	CGA2_a1m	200000	CGA_male	1098
Isocortex	CGA2_a3m	200000	CGA_male	1273
Isocortex	CGA2_a4m	200000	CGA_male	1170
Isocortex	CGA2_a5m	200000	CGA_male	1070
Isocortex	CGA2_a6m	200000	CGA_male	1804
Isocortex	CGA4_a1m	200000	CGA_male	1139
Isocortex	CGA4_a4m	200000	CGA_male	1757
Isocortex	CGA7_a3m	200000	CGA_male	1635
Isocortex	CGA8_a1m	200000	CGA_male	3697
Isocortex	CVA_20_1f	200000	CVA_female	7556
Isocortex	CVA_20_2f	200000	CVA_female	9925
Isocortex	CVA_18_1m	200000	CVA_male	9127
Isocortex	CVA_24_3m	200000	CVA_male	12881
Isocortex	VCVT_50_1	200000	VCVT_CKO	1208
Isocortex	VCVT_66_3	200000	VCVT_CKO	4881
Isocortex	VCVT_80_1	200000	VCVT_CKO	4990
Isocortex	VCVT_84_3m	200000	VCVT_CKO	5881
Isocortex	VCVT_84_4m	200000	VCVT_CKO	3833
Isocortex	VCVT_94_5m	200000	VCVT_CKO	1627
Isocortex	VCVT_97_7f	200000	VCVT_CKO	3000
Isocortex	VCVT_99_1m	200000	VCVT_CKO	2801
Isocortex	VCVT_105_4m	200000	VCVT_CKO	1924
Isocortex	VCVT_88_4m	200000	VCVT_wt	2948
Isocortex	VCVT_93_6f	200000	VCVT_wt	3039
Isocortex	VCVT_94_3m	200000	VCVT_wt	2319
Isocortex	VCVT_94_7f	200000	VCVT_wt	1991
Isocortex	VCVT_97_1m	200000	VCVT_wt	2428
Isocortex	VCVT_97_2m	200000	VCVT_wt	2102
Isocortex	VCVT_98_2m	200000	VCVT_wt	1706
Isocortex	VCVT_99_2m	200000	VCVT_wt	2830
Isocortex	VCVT_105_3m	200000	VCVT_wt	1947
Isocortex	CGA5_a1f	220000	CGA_female	1346
Isocortex	CGA5_a2f	220000	CGA_female	1479
Isocortex	CGA5_a4f	220000	CGA_female	1209
Isocortex	CGA6_a1f	220000	CGA_female	2716
Isocortex	CGA6_a2f	220000	CGA_female	2782
Isocortex	CGA6_a3f	220000	CGA_female	4818
Isocortex	CGA6_a4f	220000	CGA_female	4421
Isocortex	CGA7_a1f	220000	CGA_female	1255
Isocortex	CGA8_a1f	220000	CGA_female	2625
Isocortex	CGA2_a1m	220000	CGA_male	1081
Isocortex	CGA2_a3m	220000	CGA_male	1239
Isocortex	CGA2_a4m	220000	CGA_male	1141
Isocortex	CGA2_a5m	220000	CGA_male	1048
Isocortex	CGA2_a6m	220000	CGA_male	1776
Isocortex	CGA4_a1m	220000	CGA_male	1113
Isocortex	CGA4_a4m	220000	CGA_male	1721
Isocortex	CGA7_a3m	220000	CGA_male	1590
Isocortex	CGA8_a1m	220000	CGA_male	3618
Isocortex	CVA_20_1f	220000	CVA_female	6798
Isocortex	CVA_20_2f	220000	CVA_female	9286
Isocortex	CVA_18_1m	220000	CVA_male	8689
Isocortex	CVA_24_3m	220000	CVA_male	11857
Isocortex	VCVT_50_1	220000	VCVT_CKO	1103
Isocortex	VCVT_66_3	220000	VCVT_CKO	4703
Isocortex	VCVT_80_1	220000	VCVT_CKO	4907
Isocortex	VCVT_84_3m	220000	VCVT_CKO	5772
Isocortex	VCVT_84_4m	220000	VCVT_CKO	3796
Isocortex	VCVT_94_5m	220000	VCVT_CKO	1571
Isocortex	VCVT_97_7f	220000	VCVT_CKO	2922
Isocortex	VCVT_99_1m	220000	VCVT_CKO	2753
Isocortex	VCVT_105_4m	220000	VCVT_CKO	1897
Isocortex	VCVT_88_4m	220000	VCVT_wt	2882
Isocortex	VCVT_93_6f	220000	VCVT_wt	3008
Isocortex	VCVT_94_3m	220000	VCVT_wt	2216
Isocortex	VCVT_94_7f	220000	VCVT_wt	1914
Isocortex	VCVT_97_1m	220000	VCVT_wt	2367
Isocortex	VCVT_97_2m	220000	VCVT_wt	2062
Isocortex	VCVT_98_2m	220000	VCVT_wt	1673
Isocortex	VCVT_99_2m	220000	VCVT_wt	2787
Isocortex	VCVT_105_3m	220000	VCVT_wt	1917
Isocortex	CGA5_a1f	240000	CGA_female	1281
Isocortex	CGA5_a2f	240000	CGA_female	1449
Isocortex	CGA5_a4f	240000	CGA_female	1171
Isocortex	CGA6_a1f	240000	CGA_female	2653
Isocortex	CGA6_a2f	240000	CGA_female	2740
Isocortex	CGA6_a3f	240000	CGA_female	4722
Isocortex	CGA6_a4f	240000	CGA_female	4342
Isocortex	CGA7_a1f	240000	CGA_female	1217
Isocortex	CGA8_a1f	240000	CGA_female	2610
Isocortex	CGA2_a1m	240000	CGA_male	1054
Isocortex	CGA2_a3m	240000	CGA_male	1211
Isocortex	CGA2_a4m	240000	CGA_male	1118
Isocortex	CGA2_a5m	240000	CGA_male	1038
Isocortex	CGA2_a6m	240000	CGA_male	1750
Isocortex	CGA4_a1m	240000	CGA_male	1085
Isocortex	CGA4_a4m	240000	CGA_male	1701
Isocortex	CGA7_a3m	240000	CGA_male	1550
Isocortex	CGA8_a1m	240000	CGA_male	3570
Isocortex	CVA_20_1f	240000	CVA_female	6109
Isocortex	CVA_20_2f	240000	CVA_female	8694
Isocortex	CVA_18_1m	240000	CVA_male	8321
Isocortex	CVA_24_3m	240000	CVA_male	10995
Isocortex	VCVT_50_1	240000	VCVT_CKO	1027
Isocortex	VCVT_66_3	240000	VCVT_CKO	4535
Isocortex	VCVT_80_1	240000	VCVT_CKO	4840
Isocortex	VCVT_84_3m	240000	VCVT_CKO	5667
Isocortex	VCVT_84_4m	240000	VCVT_CKO	3734
Isocortex	VCVT_94_5m	240000	VCVT_CKO	1531
Isocortex	VCVT_97_7f	240000	VCVT_CKO	2861
Isocortex	VCVT_99_1m	240000	VCVT_CKO	2720
Isocortex	VCVT_105_4m	240000	VCVT_CKO	1882
Isocortex	VCVT_88_4m	240000	VCVT_wt	2812
Isocortex	VCVT_93_6f	240000	VCVT_wt	2970
Isocortex	VCVT_94_3m	240000	VCVT_wt	2115
Isocortex	VCVT_94_7f	240000	VCVT_wt	1842
Isocortex	VCVT_97_1m	240000	VCVT_wt	2324
Isocortex	VCVT_97_2m	240000	VCVT_wt	2039
Isocortex	VCVT_98_2m	240000	VCVT_wt	1643
Isocortex	VCVT_99_2m	240000	VCVT_wt	2733
Isocortex	VCVT_105_3m	240000	VCVT_wt	1884
Isocortex	CGA5_a1f	260000	CGA_female	1236
Isocortex	CGA5_a2f	260000	CGA_female	1422
Isocortex	CGA5_a4f	260000	CGA_female	1122
Isocortex	CGA6_a1f	260000	CGA_female	2581
Isocortex	CGA6_a2f	260000	CGA_female	2704
Isocortex	CGA6_a3f	260000	CGA_female	4644
Isocortex	CGA6_a4f	260000	CGA_female	4267
Isocortex	CGA7_a1f	260000	CGA_female	1166
Isocortex	CGA8_a1f	260000	CGA_female	2591
Isocortex	CGA2_a1m	260000	CGA_male	1036
Isocortex	CGA2_a3m	260000	CGA_male	1184
Isocortex	CGA2_a4m	260000	CGA_male	1092
Isocortex	CGA2_a5m	260000	CGA_male	1022
Isocortex	CGA2_a6m	260000	CGA_male	1720
Isocortex	CGA4_a1m	260000	CGA_male	1053
Isocortex	CGA4_a4m	260000	CGA_male	1668
Isocortex	CGA7_a3m	260000	CGA_male	1524
Isocortex	CGA8_a1m	260000	CGA_male	3520
Isocortex	CVA_20_1f	260000	CVA_female	5519
Isocortex	CVA_20_2f	260000	CVA_female	8137
Isocortex	CVA_18_1m	260000	CVA_male	8009
Isocortex	CVA_24_3m	260000	CVA_male	10227
Isocortex	VCVT_50_1	260000	VCVT_CKO	964
Isocortex	VCVT_66_3	260000	VCVT_CKO	4383
Isocortex	VCVT_80_1	260000	VCVT_CKO	4779
Isocortex	VCVT_84_3m	260000	VCVT_CKO	5568
Isocortex	VCVT_84_4m	260000	VCVT_CKO	3689
Isocortex	VCVT_94_5m	260000	VCVT_CKO	1491
Isocortex	VCVT_97_7f	260000	VCVT_CKO	2801
Isocortex	VCVT_99_1m	260000	VCVT_CKO	2674
Isocortex	VCVT_105_4m	260000	VCVT_CKO	1867
Isocortex	VCVT_88_4m	260000	VCVT_wt	2745
Isocortex	VCVT_93_6f	260000	VCVT_wt	2951
Isocortex	VCVT_94_3m	260000	VCVT_wt	2035
Isocortex	VCVT_94_7f	260000	VCVT_wt	1785
Isocortex	VCVT_97_1m	260000	VCVT_wt	2285
Isocortex	VCVT_97_2m	260000	VCVT_wt	2000
Isocortex	VCVT_98_2m	260000	VCVT_wt	1619
Isocortex	VCVT_99_2m	260000	VCVT_wt	2709
Isocortex	VCVT_105_3m	260000	VCVT_wt	1856
Medulla	CVA_18_3f	20000	CVA_female	8800
Medulla	CVA_20_1f	20000	CVA_female	7636
Medulla	CVA_20_2f	20000	CVA_female	4882
Medulla	CVA_22_1f	20000	CVA_female	3866
Medulla	CVA_22_2f	20000	CVA_female	2046
Medulla	CVA_22_3f	20000	CVA_female	974
Medulla	CVA_25_1f	20000	CVA_female	12560
Medulla	CVA_25_2f	20000	CVA_female	3908
Medulla	CVA_18_1m	20000	CVA_male	1714
Medulla	CVA_24_1m	20000	CVA_male	2482
Medulla	CVA_24_2m	20000	CVA_male	5186
Medulla	CVA_24_3m	20000	CVA_male	18982
Medulla	CVA_24_4m	20000	CVA_male	8790
Medulla	CVA_26_1m	20000	CVA_male	6060
Medulla	CVA_26_2m	20000	CVA_male	10558
Medulla	CVA_27_1m	20000	CVA_male	2286
Medulla	CVA_27_2m	20000	CVA_male	6718
Medulla	CVA_27_3m	20000	CVA_male	5204
Medulla	CVA_18_3f	30000	CVA_female	6006
Medulla	CVA_20_1f	30000	CVA_female	6508
Medulla	CVA_20_2f	30000	CVA_female	4008
Medulla	CVA_22_1f	30000	CVA_female	3230
Medulla	CVA_22_2f	30000	CVA_female	1686
Medulla	CVA_22_3f	30000	CVA_female	772
Medulla	CVA_25_1f	30000	CVA_female	9862
Medulla	CVA_25_2f	30000	CVA_female	3276
Medulla	CVA_18_1m	30000	CVA_male	1162
Medulla	CVA_24_1m	30000	CVA_male	2240
Medulla	CVA_24_2m	30000	CVA_male	4406
Medulla	CVA_24_3m	30000	CVA_male	13124
Medulla	CVA_24_4m	30000	CVA_male	6142
Medulla	CVA_26_1m	30000	CVA_male	5111
Medulla	CVA_26_2m	30000	CVA_male	8036
Medulla	CVA_27_1m	30000	CVA_male	1828
Medulla	CVA_27_2m	30000	CVA_male	6326
Medulla	CVA_27_3m	30000	CVA_male	4508
Medulla	CVA_18_3f	40000	CVA_female	4808
Medulla	CVA_20_1f	40000	CVA_female	6010
Medulla	CVA_20_2f	40000	CVA_female	3490
Medulla	CVA_22_1f	40000	CVA_female	2779
Medulla	CVA_22_2f	40000	CVA_female	1484
Medulla	CVA_22_3f	40000	CVA_female	622
Medulla	CVA_25_1f	40000	CVA_female	8478
Medulla	CVA_25_2f	40000	CVA_female	2931
Medulla	CVA_18_1m	40000	CVA_male	954
Medulla	CVA_24_1m	40000	CVA_male	2061
Medulla	CVA_24_2m	40000	CVA_male	3988
Medulla	CVA_24_3m	40000	CVA_male	10516
Medulla	CVA_24_4m	40000	CVA_male	4777
Medulla	CVA_26_1m	40000	CVA_male	4837
Medulla	CVA_26_2m	40000	CVA_male	6944
Medulla	CVA_27_1m	40000	CVA_male	1626
Medulla	CVA_27_2m	40000	CVA_male	6106
Medulla	CVA_27_3m	40000	CVA_male	4231
Medulla	CVA_18_3f	50000	CVA_female	4176
Medulla	CVA_20_1f	50000	CVA_female	5766
Medulla	CVA_20_2f	50000	CVA_female	3084
Medulla	CVA_22_1f	50000	CVA_female	2403
Medulla	CVA_22_2f	50000	CVA_female	1329
Medulla	CVA_22_3f	50000	CVA_female	520
Medulla	CVA_25_1f	50000	CVA_female	7538
Medulla	CVA_25_2f	50000	CVA_female	2725
Medulla	CVA_18_1m	50000	CVA_male	842
Medulla	CVA_24_1m	50000	CVA_male	1943
Medulla	CVA_24_2m	50000	CVA_male	3670
Medulla	CVA_24_3m	50000	CVA_male	9014
Medulla	CVA_24_4m	50000	CVA_male	4018
Medulla	CVA_26_1m	50000	CVA_male	4734
Medulla	CVA_26_2m	50000	CVA_male	6368
Medulla	CVA_27_1m	50000	CVA_male	1538
Medulla	CVA_27_2m	50000	CVA_male	5886
Medulla	CVA_27_3m	50000	CVA_male	4072
Medulla	CVA_18_3f	60000	CVA_female	3775
Medulla	CVA_20_1f	60000	CVA_female	5604
Medulla	CVA_20_2f	60000	CVA_female	2772
Medulla	CVA_22_1f	60000	CVA_female	2181
Medulla	CVA_22_2f	60000	CVA_female	1208
Medulla	CVA_22_3f	60000	CVA_female	442
Medulla	CVA_25_1f	60000	CVA_female	6884
Medulla	CVA_25_2f	60000	CVA_female	2598
Medulla	CVA_18_1m	60000	CVA_male	798
Medulla	CVA_24_1m	60000	CVA_male	1847
Medulla	CVA_24_2m	60000	CVA_male	3464
Medulla	CVA_24_3m	60000	CVA_male	8104
Medulla	CVA_24_4m	60000	CVA_male	3473
Medulla	CVA_26_1m	60000	CVA_male	4637
Medulla	CVA_26_2m	60000	CVA_male	5990
Medulla	CVA_27_1m	60000	CVA_male	1508
Medulla	CVA_27_2m	60000	CVA_male	5634
Medulla	CVA_27_3m	60000	CVA_male	3901
Medulla	CVA_18_3f	70000	CVA_female	3513
Medulla	CVA_20_1f	70000	CVA_female	5442
Medulla	CVA_20_2f	70000	CVA_female	2514
Medulla	CVA_22_1f	70000	CVA_female	1995
Medulla	CVA_22_2f	70000	CVA_female	1116
Medulla	CVA_22_3f	70000	CVA_female	394
Medulla	CVA_25_1f	70000	CVA_female	6434
Medulla	CVA_25_2f	70000	CVA_female	2423
Medulla	CVA_18_1m	70000	CVA_male	728
Medulla	CVA_24_1m	70000	CVA_male	1744
Medulla	CVA_24_2m	70000	CVA_male	3246
Medulla	CVA_24_3m	70000	CVA_male	7432
Medulla	CVA_24_4m	70000	CVA_male	3107
Medulla	CVA_26_1m	70000	CVA_male	4539
Medulla	CVA_26_2m	70000	CVA_male	5780
Medulla	CVA_27_1m	70000	CVA_male	1466
Medulla	CVA_27_2m	70000	CVA_male	5372
Medulla	CVA_27_3m	70000	CVA_male	3775
Medulla	CVA_18_3f	80000	CVA_female	3328
Medulla	CVA_20_1f	80000	CVA_female	5286
Medulla	CVA_20_2f	80000	CVA_female	2282
Medulla	CVA_22_1f	80000	CVA_female	1832
Medulla	CVA_22_2f	80000	CVA_female	1049
Medulla	CVA_22_3f	80000	CVA_female	356
Medulla	CVA_25_1f	80000	CVA_female	6040
Medulla	CVA_25_2f	80000	CVA_female	2310
Medulla	CVA_18_1m	80000	CVA_male	694
Medulla	CVA_24_1m	80000	CVA_male	1653
Medulla	CVA_24_2m	80000	CVA_male	3079
Medulla	CVA_24_3m	80000	CVA_male	6976
Medulla	CVA_24_4m	80000	CVA_male	2822
Medulla	CVA_26_1m	80000	CVA_male	4439
Medulla	CVA_26_2m	80000	CVA_male	5609
Medulla	CVA_27_1m	80000	CVA_male	1406
Medulla	CVA_27_2m	80000	CVA_male	5120
Medulla	CVA_27_3m	80000	CVA_male	3657
Medulla	CVA_18_3f	90000	CVA_female	3198
Medulla	CVA_20_1f	90000	CVA_female	5070
Medulla	CVA_20_2f	90000	CVA_female	2050
Medulla	CVA_22_1f	90000	CVA_female	1689
Medulla	CVA_22_2f	90000	CVA_female	997
Medulla	CVA_22_3f	90000	CVA_female	321
Medulla	CVA_25_1f	90000	CVA_female	5738
Medulla	CVA_25_2f	90000	CVA_female	2208
Medulla	CVA_18_1m	90000	CVA_male	666
Medulla	CVA_24_1m	90000	CVA_male	1581
Medulla	CVA_24_2m	90000	CVA_male	2929
Medulla	CVA_24_3m	90000	CVA_male	6656
Medulla	CVA_24_4m	90000	CVA_male	2628
Medulla	CVA_26_1m	90000	CVA_male	4354
Medulla	CVA_26_2m	90000	CVA_male	5448
Medulla	CVA_27_1m	90000	CVA_male	1346
Medulla	CVA_27_2m	90000	CVA_male	4880
Medulla	CVA_27_3m	90000	CVA_male	3523
Medulla	CVA_18_3f	100000	CVA_female	3099
Medulla	CVA_20_1f	100000	CVA_female	4856
Medulla	CVA_20_2f	100000	CVA_female	1876
Medulla	CVA_22_1f	100000	CVA_female	1585
Medulla	CVA_22_2f	100000	CVA_female	954
Medulla	CVA_22_3f	100000	CVA_female	285
Medulla	CVA_25_1f	100000	CVA_female	5424
Medulla	CVA_25_2f	100000	CVA_female	2094
Medulla	CVA_18_1m	100000	CVA_male	640
Medulla	CVA_24_1m	100000	CVA_male	1500
Medulla	CVA_24_2m	100000	CVA_male	2774
Medulla	CVA_24_3m	100000	CVA_male	6402
Medulla	CVA_24_4m	100000	CVA_male	2490
Medulla	CVA_26_1m	100000	CVA_male	4187
Medulla	CVA_26_2m	100000	CVA_male	5301
Medulla	CVA_27_1m	100000	CVA_male	1306
Medulla	CVA_27_2m	100000	CVA_male	4592
Medulla	CVA_27_3m	100000	CVA_male	3397
Medulla	CGA5_a1f	140000	CGA_female	1057
Medulla	CGA5_a2f	140000	CGA_female	1235
Medulla	CGA5_a4f	140000	CGA_female	2822
Medulla	CGA6_a1f	140000	CGA_female	1750
Medulla	CGA6_a2f	140000	CGA_female	260
Medulla	CGA6_a3f	140000	CGA_female	3045
Medulla	CGA6_a4f	140000	CGA_female	7843
Medulla	CGA7_a1f	140000	CGA_female	245
Medulla	CGA8_a1f	140000	CGA_female	7013
Medulla	CGA2_a1m	140000	CGA_male	399
Medulla	CGA2_a3m	140000	CGA_male	538
Medulla	CGA2_a4m	140000	CGA_male	850
Medulla	CGA2_a5m	140000	CGA_male	514
Medulla	CGA2_a6m	140000	CGA_male	585
Medulla	CGA4_a1m	140000	CGA_male	928
Medulla	CGA4_a4m	140000	CGA_male	2586
Medulla	CGA7_a3m	140000	CGA_male	6219
Medulla	CGA8_a1m	140000	CGA_male	9696
Medulla	CVA_20_1f	140000	CVA_female	194
Medulla	CVA_20_2f	140000	CVA_female	161
Medulla	CVA_18_1m	140000	CVA_male	268
Medulla	CVA_24_3m	140000	CVA_male	1076
Medulla	CVA_27_1m	140000	CVA_male	54
Medulla	VCVT_50_1	140000	VCVT_CKO	2737
Medulla	VCVT_66_3	140000	VCVT_CKO	8074
Medulla	VCVT_80_1	140000	VCVT_CKO	9700
Medulla	VCVT_84_3m	140000	VCVT_CKO	12270
Medulla	VCVT_84_4m	140000	VCVT_CKO	11774
Medulla	VCVT_94_5m	140000	VCVT_CKO	17494
Medulla	VCVT_97_7f	140000	VCVT_CKO	15539
Medulla	VCVT_99_1m	140000	VCVT_CKO	16582
Medulla	VCVT_105_4m	140000	VCVT_CKO	7367
Medulla	VCVT_88_4m	140000	VCVT_wt	6282
Medulla	VCVT_93_6f	140000	VCVT_wt	13133
Medulla	VCVT_94_3m	140000	VCVT_wt	19123
Medulla	VCVT_94_7f	140000	VCVT_wt	11314
Medulla	VCVT_97_1m	140000	VCVT_wt	16117
Medulla	VCVT_97_2m	140000	VCVT_wt	8027
Medulla	VCVT_98_2m	140000	VCVT_wt	6490
Medulla	VCVT_99_2m	140000	VCVT_wt	4117
Medulla	VCVT_105_3m	140000	VCVT_wt	10063
Medulla	CGA5_a1f	160000	CGA_female	994
Medulla	CGA5_a2f	160000	CGA_female	1185
Medulla	CGA5_a4f	160000	CGA_female	2861
Medulla	CGA6_a1f	160000	CGA_female	1691
Medulla	CGA6_a2f	160000	CGA_female	253
Medulla	CGA6_a3f	160000	CGA_female	2928
Medulla	CGA6_a4f	160000	CGA_female	7337
Medulla	CGA7_a1f	160000	CGA_female	233
Medulla	CGA8_a1f	160000	CGA_female	6480
Medulla	CGA2_a1m	160000	CGA_male	381
Medulla	CGA2_a3m	160000	CGA_male	515
Medulla	CGA2_a4m	160000	CGA_male	808
Medulla	CGA2_a5m	160000	CGA_male	489
Medulla	CGA2_a6m	160000	CGA_male	576
Medulla	CGA4_a1m	160000	CGA_male	869
Medulla	CGA4_a4m	160000	CGA_male	2531
Medulla	CGA7_a3m	160000	CGA_male	5613
Medulla	CGA8_a1m	160000	CGA_male	8812
Medulla	CVA_20_1f	160000	CVA_female	166
Medulla	CVA_20_2f	160000	CVA_female	133
[truncated: 2,885 more rows]
